# Supplementary material for: Transcriptome Analyses Provide Insights into the Auditory Function in Trachemys scripta elegans
Source: Animals (Basel). 2022 Sep 14;12(18):2410. doi: 10.3390/ani12182410 (PMC9495000; doi:10.3390/ani12182410)
Supplement: Supplementary file 1 [file animals-12-02410-s001.zip]

Archive with 4 entries (3 files):
- Supplementary Files/
- Supplementary Files/Figure S1.tif
- Supplementary Files/Figure S2.tif
- Supplementary Files/Supplementary Tables.xlsx
