# Supplementary material for: Transcriptome Analyses Provide Insights into the Auditory Function in Trachemys scripta elegans
Source: Animals (Basel). 2022 Sep 14;12(18):2410. doi: 10.3390/ani12182410 (PMC9495000; doi:10.3390/ani12182410)
Supplement: Supplementary file 1 [file animals-12-02410-s001.zip › Supplementary Files/Supplementary Tables.xlsx]

## Sheet: Sheet1
Table S1. Summary of samples and RNA sequencing.
Sample	Sex	Tissue	Raw Reads	Raw Base(G)	Q20(%)	Q30(%)	GC Content(%)
TSE-F1-Ie	Female	inner ear	20504195	6.15	96.7	91.66	47.54
TSE-F1-Tm		tympanic membrane	20714338	6.21	96.86	91.97	47.36
TSE-F1-Br		brain	20816928	6.25	96.67	91.59	47.14
TSE-F1-Ey		eye	20826965	6.25	96.59	91.44	46
TSE-F1-Lu		lung	24661724	7.4	96.63	91.55	48.88
TSE-F1-Mu		muscle	21655848	6.5	97.56	93.24	47.86
TSE-F2-Ie		inner ear	23945885	7.18	97.55	93.23	47.47
TSE-F2-Tm		tympanic membrane	21584390	6.48	97.98	94.45	48.95
TSE-F2-Br		brain	20442199	6.13	97.53	93.19	47.76
TSE-F2-Ey		eye	22028824	6.61	96.72	91.67	47.41
TSE-F2-Lu		lung	21913874	6.57	96.84	91.92	46.92
TSE-F2-Mu		muscle	21534624	6.46	96.78	91.69	46.66
TSE-F3-Ie		inner ear	20916485	6.27	97.6	93.27	45.89
TSE-F3-Tm		tympanic membrane	21028003	6.31	98.02	94.52	48.8
TSE-F3-Br		brain	20723039	6.22	97.5	93.1	45.89
TSE-F3-Ey		eye	20867135	6.26	96.9	91.98	45.14
TSE-F3-Lu		lung	20035198	6.01	97.95	94.55	50.73
TSE-F3-Mu		muscle	21674406	6.5	98.06	94.55	49.72
TSE-M1-Ie	Male	inner ear	21578073	6.47	96.69	91.62	46.81
TSE-M1-Tm		tympanic membrane	21675848	6.5	98.03	94.54	49.2
TSE-M1-Br		brain	20678529	6.2	97.54	93.31	47.89
TSE-M1-Ey		eye	22446876	6.73	98.02	94.5	48.22
TSE-M1-Lu		lung	21517515	6.46	97.99	94.44	49.25
TSE-M1-Mu		muscle	21183881	6.36	98.16	94.8	49.58
TSE-M2-Ie		inner ear	21976343	6.59	97.88	94.14	48.91
TSE-M2-Tm		tympanic membrane	22113826	6.63	98.06	94.64	49.31
TSE-M2-Br		brain	20358071	6.11	96.92	92.09	45.8
TSE-M2-Ey		eye	20753059	6.23	98.12	94.81	48.86
TSE-M2-Lu		lung	20390498	6.12	96.7	91.67	48.69
TSE-M2-Mu		muscle	20952227	6.29	98.15	94.75	49.52
TSE-M3-Ie		inner ear	21290898	6.39	98.03	94.58	48.66
TSE-M3-Tm		tympanic membrane	34042811	10.21	97.64	93.5	49
TSE-M3-Br		brain	20973105	6.29	96.6	91.46	46.91
TSE-M3-Ey		eye	20396147	6.12	97.66	93.47	47.41
TSE-M3-Lu		lung	20473269	6.14	97.48	93.06	46.98
TSE-M3-Mu		muscle	20869293	6.26	98.15	94.72	48.55

## Sheet: Sheet2
Table S2. Summary of transcriptome assembly mapping to the genome.
Sample	Total	Mapped	Unmapped	Mapping_rate
FB1	19475258	17499856	1975402	0.899
FB2	19322692	17471317	1851375	0.904
FB3	19061973	17516186	1545787	0.919
FE1	19305338	17273752	2031586	0.895
FE2	20707808	18645824	2061984	0.9
FE3	18742047	17242388	1499659	0.92
FI1	19071766	16981565	2090201	0.89
FI2	22671581	20554982	2116599	0.907
FI3	18802773	17293454	1509319	0.92
FL1	22533485	19670204	2863281	0.873
FL2	19903832	17917016	1986816	0.9
FL3	19349526	16790639	2558887	0.868
FM1	20252443	18221352	2031091	0.9
FM2	19952684	18257809	1694875	0.915
FM3	21019964	18510926	2509038	0.881
FT1	19183592	17044672	2138920	0.889
FT2	20822599	17979395	2843204	0.863
FT3	20380204	18012517	2367687	0.884
MB1	19479500	17530866	1948634	0.9
MB2	18444841	16851112	1593729	0.914
MB3	19787628	17724378	2063250	0.896
ME1	21755850	19406405	2349445	0.892
ME2	19916856	17788642	2128214	0.893
ME3	19184137	17397953	1786184	0.907
MI1	19835385	17919693	1915692	0.903
MI2	21253261	18993994	2259267	0.894
MI3	20527684	18234984	2292700	0.888
ML1	20887922	18492156	2395766	0.885
ML2	19312944	17150241	2162703	0.888
ML3	19386193	17512015	1874178	0.903
MM1	20539533	18007157	2532376	0.877
MM2	20276108	17952917	2323191	0.885
MM3	20228794	18094113	2134681	0.894
MT1	20958359	18186564	2771795	0.868
MT2	21335114	18735995	2599119	0.878
MT3	33067086	29172762	3894324	0.882

## Sheet: Sheet3
Table S3. Significant GO terms enriched based on genes in the blue module.
Term	Database	ID	Input number	Background number	P-Value	Corrected P-Value	Input	Hyperlink
protein binding	Gene Ontology	GO:0005515	130	11779	8.02288e-26	1.37432e-22	RYK|WLS|TMCO4|UPRT|LOC117871853|CLMP|P4HA1|APLP2|SPIDR|KIRREL1|GNG10|LOC117868887|MAP3K5|YAP1|FGFR1|ARHGEF10|NPR3|FNTA|LOC117883511|SH3GLB2|C5H4orf19|TSPAN6|TSPAN4|MARCHF3|EHHADH|ROR2|CARHSP1|PTTG1IP|SMPDL3A|NIN|PLD3|PARP16|SFI1|LOC117871991|NINL|PLEKHA7|PLAGL1|RASSF9|GAB1|MGST1|UNC93B1|ACADL|HIP1R|NEK6|TWSG1|PEPD|MKS1|ANKS6|LOC117873079|TMEM98|DPYSL3|JAM3|RHOU|SSBP1|APLF|ARL5C|NOTUM|IRF6|NANOS1|…	http://amigo.geneontology.org/amigo/term/GO:0005515
extracellular exosome	Gene Ontology	GO:0070062	41	2085	4.92261e-14	4.21622e-11	RASSF9|EFNB1|QSOX1|NPR3|APLP2|LOC117889403|P2RX4|RAB34|LOC117887912|PCYOX1|CD82|PEPD|MLLT3|RAB19|RFTN1|IRF6|TMEM98|WLS|PLBD2|ANXA7|LOC117889564|GPC4|LRRC57|LAMP1|SSBP1|EHHADH|PDGFC|CPVL|PTTG1IP|SMPDL3A|CHST14|PLD3|DDR2|TXNDC16|SNX18|GSTCD|PLEKHA7|LOC117889497|ATP1A1|TSPAN6|ALPL	http://amigo.geneontology.org/amigo/term/GO:0070062
integral component of membrane	Gene Ontology	GO:0016021	54	3643	1.90082e-13	1.08537e-10	LMF1|RYK|DHCR24|EVC|TMCO4|CHSY1|B4GALT4|CLMP|MGST1|ADAM15|UNC93B1|LHFPL6|APLP2|FZD1|KIRREL1|GOLIM4|TMEM14A|MBOAT1|TMEM106A|LOC117868887|FNDC3B|AGTRAP|LOC117873079|PTTG1IP|TMEM98|TMEM106C|FAM171A1|TMEM44|ANO10|LOC117883511|RNFT1|LDLR|GPX8|GLCE|MARCHF3|CLPTM1L|TMEM220|FGFR1|LOC117871511|ILDR1|FUT10|LRP6|CHST14|PLD3|PARP16|MBTPS1|EBPL|TMEM25|ABHD12B|CREB3L1|ATP1A1|ATP6V0E1|IL17RE|LOC117889188	http://amigo.geneontology.org/amigo/term/GO:0016021
plasma membrane	Gene Ontology	GO:0005886	61	4619	4.61079e-13	1.97457e-10	EFNB1|RYK|WLS|LOC117871853|SPRY2|CLMP|MGST1|AKAP12|ADAM15|CTTN|APLP2|PUSL1|JAM3|HIP1R|DENND2B|FZD1|LOC117889564|LOC117887912|INPPL1|PCYOX1|FAM171A1|ILDR1|GNG10|LOC117868887|P2RX4|RAB19|RFTN1|AGTRAP|ABHD12B|LOC117871511|TMEM98|SLC38A6|FNTA|ANXA7|TMEM106A|ANO10|SCCPDH|RHOU|CDC42EP4|LDLR|GPC4|TSPAN4|LRP6|KIRREL1|ROR2|PDGFC|FGFR1|SCFD2|CXADR|NIN|RGS10|DDR2|TMEM25|SOX9|LOC117889497|LAMP1|ATP1A1|CD82|I…	http://amigo.geneontology.org/amigo/term/GO:0005886
endoplasmic reticulum lumen	Gene Ontology	GO:0005788	14	296	5.86118e-10	2.00804e-07	POGLUT3|TXNDC16|NOTUM|LOC117870341|MBTPS1|QSOX1|CHRDL1|ARSK|P4HA1|COL21A1|GPX8|APLP2|LOC117889403|PDGFC	http://amigo.geneontology.org/amigo/term/GO:0005788
cytosol	Gene Ontology	GO:0005829	56	5095	5.93922e-09	1.69565e-06	RASSF9|LOC117882452|CTTN|AGBL3|DHCR24|WLS|UPRT|GAB1|SPRY2|SOX9|AKAP12|MAP2K5|AFAP1|MLLT3|CHKA|DPYSL3|NEK6|LOC117889564|AXIN2|INPPL1|TOB2|WWC2|MAP3K5|MKS1|IRF6|ADPRH|AGTRAP|NINL|ARHGEF10|TMEM98|PDGFC|FNTA|ANXA7|ILDR1|CARHSP1|RHOU|CC2D2A|SH3GLB2|LAMP1|NXN|EHHADH|APLF|FGFR1|RGS10|CNN3|PARP16|SFI1|HIP1R|DDR2|YAP1|PLEKHA7|LOC117889497|COL21A1|LOC117885724|FOXC1|AMOT	http://amigo.geneontology.org/amigo/term/GO:0005829
endoplasmic reticulum membrane	Gene Ontology	GO:0005789	21	942	1.61011e-08	3.94018e-06	TMEM98|WLS|MGST1|TMEM106C|TMEM14A|PLD3|PARP16|POFUT2|MBTPS1|EBPL|RNFT1|DDR2|MBOAT1|CREB3L1|LOC117889497|LMF1|UNC93B1|AGTRAP|ANXA7|ABHD12B|DHCR24	http://amigo.geneontology.org/amigo/term/GO:0005789
membrane	Gene Ontology	GO:0016020	31	2075	5.33554e-08	1.14247e-05	HHIPL1|LOC117882452|RYK|TSPAN13|CHSY1|SPRY2|MBOAT1|P4HA1|APLP2|LHFPL6|P2RX4|MKS1|DHCR24|METTL7A|PTTG1IP|ANXA7|SCCPDH|LDLR|LRRC57|LAMP1|EHHADH|YAP1|LOC117871511|PARP16|GOLIM4|ANO10|ABHD12B|CREB3L1|ATP1A1|CLPTM1L|ALPL	http://amigo.geneontology.org/amigo/term/GO:0016020
Golgi membrane	Gene Ontology	GO:0000139	15	616	6.83416e-07	0.000130077	WLS|CHST14|MBTPS1|LOC117871853|QSOX1|RHOU|CHSY1|GOLIM4|PDGFC|PLD3|UNC93B1|GLCE|AGTRAP|B4GALT4|DHCR24	http://amigo.geneontology.org/amigo/term/GO:0000139
Wnt-protein binding	Gene Ontology	GO:0017147	5	30	8.07708e-07	0.00013836	FZD1|WLS|LRP6|RYK|ROR2	http://amigo.geneontology.org/amigo/term/GO:0017147
Golgi apparatus	Gene Ontology	GO:0005794	19	1002	8.89364e-07	0.000138498	RAB20|LMF1|RAB34|LRP6|INPPL1|MBTPS1|QSOX1|CTTN|JAM3|FUT10|WLS|GOLIM4|GGA2|ADAM15|ATP1A1|GLCE|PLAGL1|POFUT2|B4GALT4	http://amigo.geneontology.org/amigo/term/GO:0005794
tissue homeostasis	Gene Ontology	GO:0001894	4	21	6.75758e-06	0.000964645	NANOS1|SOX9|P2RX4|YAP1	http://amigo.geneontology.org/amigo/term/GO:0001894
negative regulation of fatty acid oxidation	Gene Ontology	GO:0046322	3	6	9.78141e-06	0.00111704	APLP2|SOX9|ACADL	http://amigo.geneontology.org/amigo/term/GO:0046322
Wnt signaling pathway involved in midbrain dopaminergic neuron differentiation	Gene Ontology	GO:1904953	3	6	9.78141e-06	0.00111704	FZD1|LRP6|RYK	http://amigo.geneontology.org/amigo/term/GO:1904953
coreceptor activity involved in Wnt signaling pathway, planar cell polarity pathway	Gene Ontology	GO:1904929	3	6	9.78141e-06	0.00111704	GPC4|RYK|ROR2	http://amigo.geneontology.org/amigo/term/GO:1904929
focal adhesion	Gene Ontology	GO:0005925	11	418	1.08169e-05	0.00114006	LOC117871511|FZD1|TMEM98|CTTN|CNN3|DDR2|RHOU|LOC117889497|TSPAN4|AKAP12|AFAP1	http://amigo.geneontology.org/amigo/term/GO:0005925
transmembrane receptor protein tyrosine kinase activity	Gene Ontology	GO:0004714	5	54	1.13141e-05	0.00114006	DDR2|LOC117889497|RYK|ROR2|FGFR1	http://amigo.geneontology.org/amigo/term/GO:0004714
intracellular protein transport	Gene Ontology	GO:0006886	9	273	1.25787e-05	0.00119707	RAB20|SCFD2|WLS|CTTN|RAB19|GGA2|UNC93B1|ADPRH|ARL5C	http://amigo.geneontology.org/amigo/term/GO:0006886
endochondral bone growth	Gene Ontology	GO:0003416	3	8	1.90736e-05	0.00171964	DDR2|EVC|LOC117889497	http://amigo.geneontology.org/amigo/term/GO:0003416
endochondral ossification	Gene Ontology	GO:0001958	4	29	2.11931e-05	0.00172876	LOC117871853|INPPL1|FOXC1|ALPL	http://amigo.geneontology.org/amigo/term/GO:0001958
nucleus	Gene Ontology	GO:0005634	47	5208	3.23534e-05	0.00251915	EFNB1|HP1BP3|RYK|NOC3L|LOC117876868|SPRY2|MGST1|ADAM15|MAP2K5|APLP2|POLL|SOX9|NEK6|LOC117889564|LOC117887912|INPPL1|USB1|MLLT3|LOC117885287|YAP1|DHCR24|LOC117882523|TMEM98|PDGFC|ANXA7|SSBP1|SCCPDH|RARB|GPC4|LOC117885724|HORMAD2|NXN|SYCP3|FGFR1|PTTG1IP|APLF|IRF6|RGS10|LOC117886253|SFI1|TOB2|LOC117871991|RIPPLY3|CREB3L1|AXIN2|FOXC1|ZNF652	http://amigo.geneontology.org/amigo/term/GO:0005634
negative regulation of cell population proliferation	Gene Ontology	GO:0008285	10	394	3.68007e-05	0.00267281	RARB|AXIN2|INPPL1|TOB2|SPRY2|RIPPLY3|IRF6|ROR2|PODNL1|DHCR24	http://amigo.geneontology.org/amigo/term/GO:0008285
negative regulation of canonical Wnt signaling pathway	Gene Ontology	GO:0090090	7	176	3.78242e-05	0.00267281	FZD1|NOTUM|AXIN2|MLLT3|SOX9|LRP6|ROR2	http://amigo.geneontology.org/amigo/term/GO:0090090
intercellular bridge	Gene Ontology	GO:0045171	5	71	3.90078e-05	0.00267281	QSOX1|SOX9|NINL|LOC117887912|USB1	http://amigo.geneontology.org/amigo/term/GO:0045171
positive regulation of kinase activity	Gene Ontology	GO:0033674	5	72	4.15503e-05	0.00273752	DDR2|LOC117889497|RYK|ROR2|FGFR1	http://amigo.geneontology.org/amigo/term/GO:0033674
bicellular tight junction	Gene Ontology	GO:0005923	6	122	4.4478e-05	0.00276976	CXADR|JAM3|LOC117868887|CLMP|LOC117873079|AMOT	http://amigo.geneontology.org/amigo/term/GO:0005923
endocytosis	Gene Ontology	GO:0006897	7	182	4.6416e-05	0.00276976	HHIPL1|RAB34|INPPL1|ILDR1|RHOU|SNX18|MARCHF3	http://amigo.geneontology.org/amigo/term/GO:0006897
cytoskeleton	Gene Ontology	GO:0005856	10	406	4.70194e-05	0.00276976	CTTN|INPPL1|SPRY2|CDC42EP4|CC2D2A|SHROOM1|AKAP12|LOC117885724|HIP1R|DHCR24	http://amigo.geneontology.org/amigo/term/GO:0005856
peptidyl-tyrosine phosphorylation	Gene Ontology	GO:0018108	6	124	4.85072e-05	0.00276976	RYK|DDR2|LOC117889497|MAP2K5|ROR2|FGFR1	http://amigo.geneontology.org/amigo/term/GO:0018108
endomembrane system	Gene Ontology	GO:0012505	6	125	5.06284e-05	0.00279763	RAB20|WLS|CDC42EP4|RAB19|CLPTM1L|POGLUT3	http://amigo.geneontology.org/amigo/term/GO:0012505
frizzled binding	Gene Ontology	GO:0005109	4	38	5.59891e-05	0.00291968	FZD1|LRP6|RYK|ROR2	http://amigo.geneontology.org/amigo/term/GO:0005109
ossification	Gene Ontology	GO:0001503	5	77	5.62459e-05	0.00291968	DDR2|CHRDL1|SOX9|LOC117889497|TWSG1	http://amigo.geneontology.org/amigo/term/GO:0001503
Wnt signaling pathway	Gene Ontology	GO:0016055	7	189	5.8398e-05	0.00294223	LRP6|RYK|WLS|GPC4|NOTUM|NXN|AXIN2	http://amigo.geneontology.org/amigo/term/GO:0016055
cell junction	Gene Ontology	GO:0030054	7	190	6.02992e-05	0.00295122	CXADR|IRF6|LOC117868887|C5H4orf19|PLEKHA7|P2RX4|AMOT	http://amigo.geneontology.org/amigo/term/GO:0030054
SH3 domain binding	Gene Ontology	GO:0017124	6	131	6.49675e-05	0.00309137	DPYSL3|INPPL1|ADAM15|SH3BP2|AFAP1|HIP1R	http://amigo.geneontology.org/amigo/term/GO:0017124
positive regulation of phosphatidylinositol 3-kinase signaling	Gene Ontology	GO:0014068	5	86	9.24817e-05	0.00428165	SOX9|GAB1|ROR2|PDGFC|FGFR1	http://amigo.geneontology.org/amigo/term/GO:0014068
cell cortex	Gene Ontology	GO:0005938	6	142	9.95611e-05	0.00448811	DENND2B|CTTN|LOC117887912|AKAP12|AGTRAP|HIP1R	http://amigo.geneontology.org/amigo/term/GO:0005938
Wnt-activated receptor activity	Gene Ontology	GO:0042813	3	16	0.000108792	0.00477847	FZD1|LRP6|RYK	http://amigo.geneontology.org/amigo/term/GO:0042813
cytoplasmic vesicle	Gene Ontology	GO:0031410	8	285	0.000114087	0.00488576	LRP6|WLS|LOC117868887|SNX18|APLP2|FGFR1|LOC117873079|AMOT	http://amigo.geneontology.org/amigo/term/GO:0031410
magnesium ion binding	Gene Ontology	GO:0000287	7	214	0.000123536	0.0050385	NEK6|LOC117889564|XXYLT1|DDR2|MAP3K5|LOC117889497|ADPRH	http://amigo.geneontology.org/amigo/term/GO:0000287
collagen fibril organization	Gene Ontology	GO:0030199	4	48	0.000130295	0.0051906	DDR2|P4HA1|LOC117889497|FOXC1	http://amigo.geneontology.org/amigo/term/GO:0030199
early endosome membrane	Gene Ontology	GO:0031901	6	161	0.000192458	0.00749272	LRP6|PLD3|WLS|GGA2|APLP2|MARCHF3	http://amigo.geneontology.org/amigo/term/GO:0031901
signal transduction	Gene Ontology	GO:0007165	15	1013	0.000200123	0.00761801	RASSF9|RASSF8|RARB|RYK|DDR2|GNG10|P2RX4|SH3BP2|LDLR|SOX9|LOC117889497|MAP2K5|LOC117885724|APLP2|ROR2	http://amigo.geneontology.org/amigo/term/GO:0007165
endoplasmic reticulum	Gene Ontology	GO:0005783	15	1018	0.000210763	0.00784864	P4HA1|TMEM98|FUT10|MGST1|PARP16|WLS|EBPL|RNFT1|CREB3L1|ATP1A1|UNC93B1|LRP6|LOC117889403|METTL7A|DHCR24	http://amigo.geneontology.org/amigo/term/GO:0005783
integral component of plasma membrane	Gene Ontology	GO:0005887	18	1380	0.000217902	0.00794184	TSPAN13|CXADR|NPR3|EFNB1|RYK|JAM3|DDR2|NCMAP|CD82|P2RX4|SLC38A6|LOC117889497|LAMP1|TSPAN4|TSPAN6|PUSL1|ROR2|FGFR1	http://amigo.geneontology.org/amigo/term/GO:0005887
phospholipase activity	Gene Ontology	GO:0004620	3	21	0.000223137	0.0079632	ABHD12B|PLBD2|LOC117871853	http://amigo.geneontology.org/amigo/term/GO:0004620
cell-cell junction organization	Gene Ontology	GO:0045216	3	22	0.000252643	0.00875052	CXADR|LOC117873079|LOC117868887	http://amigo.geneontology.org/amigo/term/GO:0045216
positive regulation of epithelial cell proliferation	Gene Ontology	GO:0050679	4	59	0.000274789	0.00908133	LOC117889564|SOX9|MAP2K5|YAP1	http://amigo.geneontology.org/amigo/term/GO:0050679
actin cytoskeleton	Gene Ontology	GO:0015629	7	245	0.000275674	0.00908133	LOC117887912|CNN3|DDR2|CDC42EP4|SPRY2|LOC117889497|AFAP1	http://amigo.geneontology.org/amigo/term/GO:0015629
positive regulation of neuron projection development	Gene Ontology	GO:0010976	5	111	0.000288721	0.00933169	FZD1|ALKAL2|DPYSL3|ROR2|FGFR1	http://amigo.geneontology.org/amigo/term/GO:0010976
smoothened signaling pathway	Gene Ontology	GO:0007224	4	64	0.000368529	0.0116905	CC2D2A|EVC|ROR2|LOC117887912	http://amigo.geneontology.org/amigo/term/GO:0007224
response to insulin	Gene Ontology	GO:0032868	4	65	0.000389706	0.012059	LOC117876868|LOC117871991|UPRT|INPPL1	http://amigo.geneontology.org/amigo/term/GO:0032868
extracellular region	Gene Ontology	GO:0005576	21	1843	0.000394222	0.012059	HHIPL1|CXADR|GLB1L2|ALKAL2|LRP6|CHSY1|EHHADH|QSOX1|CHRDL1|SCCPDH|TMEM25|ARSK|PDGFC|GPC4|COL21A1|NOTUM|IL17RE|ALPL|LOC117871853|METTL7A|FGFR1	http://amigo.geneontology.org/amigo/term/GO:0005576
lysosome	Gene Ontology	GO:0005764	7	262	0.000408058	0.0121605	LOC117870341|PCYOX1|IDS|TMEM25|LAMP1|UNC93B1|MARCHF3	http://amigo.geneontology.org/amigo/term/GO:0005764
regulation of blood pressure	Gene Ontology	GO:0008217	4	66	0.000411738	0.0121605	NPR3|AGTRAP|P2RX4|ATP1A1	http://amigo.geneontology.org/amigo/term/GO:0008217
embryonic pattern specification	Gene Ontology	GO:0009880	3	27	0.000437931	0.0125929	RIPPLY3|EFNB1|LRP6	http://amigo.geneontology.org/amigo/term/GO:0009880
heart development	Gene Ontology	GO:0007507	6	189	0.000441082	0.0125929	CXADR|CC2D2A|RIPPLY3|SOX9|MAP2K5|FOXC1	http://amigo.geneontology.org/amigo/term/GO:0007507
transmembrane receptor protein tyrosine kinase signaling pathway	Gene Ontology	GO:0007169	5	123	0.000454061	0.0127509	DDR2|LOC117889497|RYK|ROR2|FGFR1	http://amigo.geneontology.org/amigo/term/GO:0007169
regulation of extracellular matrix disassembly	Gene Ontology	GO:0010715	2	5	0.000502486	0.0138832	DDR2|LOC117889497	http://amigo.geneontology.org/amigo/term/GO:0010715
midbrain development	Gene Ontology	GO:0030901	3	29	0.000531134	0.0142161	WLS|LRP6|FGFR1	http://amigo.geneontology.org/amigo/term/GO:0030901
digestive tract development	Gene Ontology	GO:0048565	3	29	0.000531134	0.0142161	LOC117871511|CLMP|PDGFC	http://amigo.geneontology.org/amigo/term/GO:0048565
protein homodimerization activity	Gene Ontology	GO:0042803	11	660	0.000554559	0.0145191	NPR3|LRP6|JAM3|DDR2|MAP3K5|PDGFC|LOC117889497|GLCE|APLP2|HIP1R|FGFR1	http://amigo.geneontology.org/amigo/term/GO:0042803
cellular protein metabolic process	Gene Ontology	GO:0044267	6	198	0.000559404	0.0145191	NOTUM|MBTPS1|QSOX1|CHRDL1|GGA2|APLP2	http://amigo.geneontology.org/amigo/term/GO:0044267
GTP binding	Gene Ontology	GO:0005525	8	373	0.000660655	0.016228	RAB20|RAB34|NIN|LOC117887912|UPRT|RHOU|RAB19|ARL5C	http://amigo.geneontology.org/amigo/term/GO:0005525
germ cell migration	Gene Ontology	GO:0008354	2	6	0.0006678	0.016228	CXADR|FOXC1	http://amigo.geneontology.org/amigo/term/GO:0008354
regulation of tissue remodeling	Gene Ontology	GO:0034103	2	6	0.0006678	0.016228	DDR2|LOC117889497	http://amigo.geneontology.org/amigo/term/GO:0034103
pentose-phosphate shunt, non-oxidative branch	Gene Ontology	GO:0009052	2	6	0.0006678	0.016228	DDR2|LOC117889497	http://amigo.geneontology.org/amigo/term/GO:0009052
mesoderm formation	Gene Ontology	GO:0001707	3	32	0.000693263	0.016228	WLS|POFUT2|TWSG1	http://amigo.geneontology.org/amigo/term/GO:0001707
neuronal cell body	Gene Ontology	GO:0043025	8	376	0.000695109	0.016228	LRP6|CNN3|RGS10|P2RX4|AKAP12|LAMP1|ROR2|HIP1R	http://amigo.geneontology.org/amigo/term/GO:0043025
positive regulation of ERK1 and ERK2 cascade	Gene Ontology	GO:0070374	6	207	0.000701034	0.016228	DENND2B|PDGFC|ALKAL2|SPRY2|AKAP12|ROR2	http://amigo.geneontology.org/amigo/term/GO:0070374
receptor complex	Gene Ontology	GO:0043235	6	207	0.000701034	0.016228	RYK|DDR2|LDLR|LOC117889497|ROR2|FGFR1	http://amigo.geneontology.org/amigo/term/GO:0043235
skeletal system development	Gene Ontology	GO:0001501	5	137	0.00072742	0.016549	SOX9|NPR3|ALPL|EVC|FGFR1	http://amigo.geneontology.org/amigo/term/GO:0001501
neural tube closure	Gene Ontology	GO:0001843	4	78	0.000750042	0.016549	MKS1|CC2D2A|SHROOM1|LRP6	http://amigo.geneontology.org/amigo/term/GO:0001843
skeletal system morphogenesis	Gene Ontology	GO:0048705	3	33	0.000753546	0.016549	RFLNB|RYK|FGFR1	http://amigo.geneontology.org/amigo/term/GO:0048705
dendrite cytoplasm	Gene Ontology	GO:0032839	3	33	0.000753546	0.016549	WLS|ABHD12B|HIP1R	http://amigo.geneontology.org/amigo/term/GO:0032839
endosome	Gene Ontology	GO:0005768	7	293	0.000776953	0.016659	RASSF9|OCIAD2|RFTN1|ATP1A1|UNC93B1|APLP2|MARCHF3	http://amigo.geneontology.org/amigo/term/GO:0005768
calcium ion binding	Gene Ontology	GO:0005509	11	693	0.000820643	0.016659	NIN|ANXA7|DDR2|IDS|CAPSL|LDLR|LOC117889497|CAPS2|GLCE|NINL|FGFR1	http://amigo.geneontology.org/amigo/term/GO:0005509
cell population proliferation	Gene Ontology	GO:0008283	5	142	0.000849922	0.016659	AXIN2|LOC117889564|FOXC1|ANXA7|YAP1	http://amigo.geneontology.org/amigo/term/GO:0008283
cell-cell adhesion	Gene Ontology	GO:0098609	5	142	0.000849922	0.016659	SOX9|KIRREL1|LRP6|CNN3|JAM3	http://amigo.geneontology.org/amigo/term/GO:0098609
bud elongation involved in lung branching	Gene Ontology	GO:0060449	2	7	0.000855805	0.016659	SPRY2|YAP1	http://amigo.geneontology.org/amigo/term/GO:0060449
lacrimal gland development	Gene Ontology	GO:0032808	2	7	0.000855805	0.016659	SOX9|FOXC1	http://amigo.geneontology.org/amigo/term/GO:0032808
sphingomyelin catabolic process	Gene Ontology	GO:0006685	2	7	0.000855805	0.016659	SMPDL3A|LOC117871853	http://amigo.geneontology.org/amigo/term/GO:0006685
sphingomyelin phosphodiesterase activity	Gene Ontology	GO:0004767	2	7	0.000855805	0.016659	SMPDL3A|LOC117871853	http://amigo.geneontology.org/amigo/term/GO:0004767
midbrain dopaminergic neuron differentiation	Gene Ontology	GO:1904948	2	7	0.000855805	0.016659	LRP6|RYK	http://amigo.geneontology.org/amigo/term/GO:1904948
lung epithelial cell differentiation	Gene Ontology	GO:0060487	2	7	0.000855805	0.016659	SOX9|YAP1	http://amigo.geneontology.org/amigo/term/GO:0060487
endosome membrane	Gene Ontology	GO:0010008	6	220	0.000952833	0.0180845	SNX18|GOLIM4|GGA2|LAMP1|ATP6V0E1|APLP2	http://amigo.geneontology.org/amigo/term/GO:0010008
immune system process	Gene Ontology	GO:0002376	3	36	0.000954071	0.0180845	IRF6|INPPL1|PLD3	http://amigo.geneontology.org/amigo/term/GO:0002376
BMP signaling pathway	Gene Ontology	GO:0030509	4	85	0.00101929	0.0180845	TWSG1|CHRDL1|ROR2|LOC117871853	http://amigo.geneontology.org/amigo/term/GO:0030509
nuclear speck	Gene Ontology	GO:0016607	8	400	0.00102614	0.0180845	NEK6|HP1BP3|INPPL1|DDR2|NOC3L|LOC117876868|LOC117889497|LOC117888212	http://amigo.geneontology.org/amigo/term/GO:0016607
ureteric bud development	Gene Ontology	GO:0001657	3	37	0.00102769	0.0180845	RARB|FOXC1|FGFR1	http://amigo.geneontology.org/amigo/term/GO:0001657
positive regulation of smoothened signaling pathway	Gene Ontology	GO:0045880	3	37	0.00102769	0.0180845	RAB34|EVC|CHSY1	http://amigo.geneontology.org/amigo/term/GO:0045880
positive regulation of extracellular matrix disassembly	Gene Ontology	GO:0090091	2	8	0.00106628	0.0180845	DDR2|LOC117889497	http://amigo.geneontology.org/amigo/term/GO:0090091
thiamine pyrophosphate binding	Gene Ontology	GO:0030976	2	8	0.00106628	0.0180845	DDR2|LOC117889497	http://amigo.geneontology.org/amigo/term/GO:0030976
paraxial mesoderm development	Gene Ontology	GO:0048339	2	8	0.00106628	0.0180845	YAP1|FGFR1	http://amigo.geneontology.org/amigo/term/GO:0048339
protein localization to cell junction	Gene Ontology	GO:1902414	2	8	0.00106628	0.0180845	LOC117873079|JAM3	http://amigo.geneontology.org/amigo/term/GO:1902414
UDP-xylosyltransferase activity	Gene Ontology	GO:0035252	2	8	0.00106628	0.0180845	POGLUT3|XXYLT1	http://amigo.geneontology.org/amigo/term/GO:0035252
epithelial structure maintenance	Gene Ontology	GO:0010669	2	8	0.00106628	0.0180845	MKS1|CXADR	http://amigo.geneontology.org/amigo/term/GO:0010669
regulation of cell shape	Gene Ontology	GO:0008360	5	150	0.00107705	0.0180881	SHROOM1|FAM171A1|RHOU|ANXA7|CDC42EP4	http://amigo.geneontology.org/amigo/term/GO:0008360
nucleoplasm	Gene Ontology	GO:0005654	32	3630	0.00110191	0.0183259	UPRT|LOC117876868|SOX9|POLL|NEK6|SPIDR|RARB|USB1|MLLT3|LOC117882523|LOC117888212|AGTRAP|TMEM98|LOC117887912|SH3GLB2|C5H4orf19|ELL3|APLF|YAP1|PTTG1IP|CXADR|FUT10|NIN|IRF6|DDR2|NOC3L|PLEKHA7|LOC117889497|FAM32A|PLAGL1|FOXC1|AMOT	http://amigo.geneontology.org/amigo/term/GO:0005654
Golgi cisterna membrane	Gene Ontology	GO:0032580	4	89	0.00120034	0.0196117	GOLIM4|FUT10|B4GALT4|CHSY1	http://amigo.geneontology.org/amigo/term/GO:0032580
DNA binding	Gene Ontology	GO:0003677	15	1209	0.00120212	0.0196117	POLL|HP1BP3|IRF6|LOC117886253|LOC117871991|MLLT3|RARB|LOC117885287|LOC117888212|APLP2|PLAGL1|SOX9|SYCP3|FOXC1|ZNF652	http://amigo.geneontology.org/amigo/term/GO:0003677
GTPase activity	Gene Ontology	GO:0003924	7	320	0.00127851	0.0204144	RAB20|RAB34|RGS10|LOC117887912|GNG10|RHOU|RAB19	http://amigo.geneontology.org/amigo/term/GO:0003924
protein-containing complex	Gene Ontology	GO:0032991	10	623	0.00129714	0.0204144	NEK6|CXADR|NPR3|ILDR1|LOC117868887|MAP3K5|RFTN1|LOC117889564|ATP1A1|SOX9	http://amigo.geneontology.org/amigo/term/GO:0032991
negative regulation of epithelial cell differentiation	Gene Ontology	GO:0030857	2	9	0.00129899	0.0204144	SOX9|YAP1	http://amigo.geneontology.org/amigo/term/GO:0030857
phagosome-lysosome fusion	Gene Ontology	GO:0090385	2	9	0.00129899	0.0204144	RAB20|RAB34	http://amigo.geneontology.org/amigo/term/GO:0090385
SH2 domain binding	Gene Ontology	GO:0042169	3	41	0.00135777	0.0211442	AFAP1|INPPL1|FGFR1	http://amigo.geneontology.org/amigo/term/GO:0042169
angiogenesis	Gene Ontology	GO:0001525	6	238	0.00141001	0.0216384	LOC117889564|JAM3|GAB1|FGFR1|FOXC1|AMOT	http://amigo.geneontology.org/amigo/term/GO:0001525
camera-type eye development	Gene Ontology	GO:0043010	3	42	0.00144949	0.0216384	CC2D2A|FOXC1|TWSG1	http://amigo.geneontology.org/amigo/term/GO:0043010
oxidation-reduction process	Gene Ontology	GO:0055114	9	525	0.00144977	0.0216384	P4HA1|PCYOX1|QSOX1|SCCPDH|MGST1|GPX8|NXN|ACADL|DHCR24	http://amigo.geneontology.org/amigo/term/GO:0055114
lysosomal lumen	Gene Ontology	GO:0043202	4	94	0.00145689	0.0216384	IDS|GPC4|PLBD2|PLD3	http://amigo.geneontology.org/amigo/term/GO:0043202
dendritic spine	Gene Ontology	GO:0043197	5	162	0.00149822	0.0216384	P2RX4|CTTN|RGS10|CNN3|HIP1R	http://amigo.geneontology.org/amigo/term/GO:0043197
ciliary basal body-plasma membrane docking	Gene Ontology	GO:0097711	4	95	0.00151243	0.0216384	MKS1|CC2D2A|NINL|SFI1	http://amigo.geneontology.org/amigo/term/GO:0097711
epithelial to mesenchymal transition	Gene Ontology	GO:0001837	3	43	0.00154501	0.0216384	RFLNB|SOX9|FGFR1	http://amigo.geneontology.org/amigo/term/GO:0001837
protein targeting	Gene Ontology	GO:0006605	3	43	0.00154501	0.0216384	RASSF9|FUT10|AKAP12	http://amigo.geneontology.org/amigo/term/GO:0006605
kinesin binding	Gene Ontology	GO:0019894	3	43	0.00154501	0.0216384	ARHGEF10|NEK6|LOC117889403	http://amigo.geneontology.org/amigo/term/GO:0019894
chondrocyte proliferation	Gene Ontology	GO:0035988	2	10	0.00155372	0.0216384	DDR2|LOC117889497	http://amigo.geneontology.org/amigo/term/GO:0035988
extracellular matrix assembly	Gene Ontology	GO:0085029	2	10	0.00155372	0.0216384	QSOX1|LOC117871853	http://amigo.geneontology.org/amigo/term/GO:0085029
notochord development	Gene Ontology	GO:0030903	2	10	0.00155372	0.0216384	SOX9|YAP1	http://amigo.geneontology.org/amigo/term/GO:0030903
microtubule anchoring at centrosome	Gene Ontology	GO:0034454	2	10	0.00155372	0.0216384	NIN|NINL	http://amigo.geneontology.org/amigo/term/GO:0034454
ruffle membrane	Gene Ontology	GO:0032587	4	96	0.00156943	0.0216809	SPRY2|APLP2|RAB34|HIP1R	http://amigo.geneontology.org/amigo/term/GO:0032587
somitogenesis	Gene Ontology	GO:0001756	3	44	0.00164439	0.0225347	ROR2|FOXC1|AXIN2	http://amigo.geneontology.org/amigo/term/GO:0001756
actin cytoskeleton organization	Gene Ontology	GO:0030036	5	166	0.00166235	0.0226	ARHGEF10|LOC117876083|SHROOM1|RHOU|AMOT	http://amigo.geneontology.org/amigo/term/GO:0030036
bone mineralization	Gene Ontology	GO:0030282	3	45	0.00174767	0.0232276	AXIN2|ROR2|LOC117871853	http://amigo.geneontology.org/amigo/term/GO:0030282
negative regulation of osteoblast differentiation	Gene Ontology	GO:0045668	3	45	0.00174767	0.0232276	SOX9|AXIN2|TWSG1	http://amigo.geneontology.org/amigo/term/GO:0045668
Schmidt-Lanterman incisure	Gene Ontology	GO:0043220	2	11	0.00183024	0.024117	NCMAP|JAM3	http://amigo.geneontology.org/amigo/term/GO:0043220
apoptotic process	Gene Ontology	GO:0006915	9	546	0.00188366	0.0246314	NEK6|TMEM14A|HIP1R|CLPTM1L|SOX9|DAP|FAM32A|PLAGL1|DHCR24	http://amigo.geneontology.org/amigo/term/GO:0006915
chromatin binding	Gene Ontology	GO:0003682	8	443	0.00192598	0.0249939	NOC3L|MLLT3|SSBP1|CREB3L1|LOC117882523|LOC117888212|SOX9|YAP1	http://amigo.geneontology.org/amigo/term/GO:0003682
negative regulation of BMP signaling pathway	Gene Ontology	GO:0030514	3	47	0.00196619	0.0253185	FZD1|CHRDL1|TWSG1	http://amigo.geneontology.org/amigo/term/GO:0030514
vesicle	Gene Ontology	GO:0031982	5	173	0.00198079	0.0253185	DDR2|APLP2|RAB34|LOC117889497|TSPAN4	http://amigo.geneontology.org/amigo/term/GO:0031982
positive regulation of fibroblast proliferation	Gene Ontology	GO:0048146	3	48	0.00208154	0.0253185	DDR2|PDGFC|LOC117889497	http://amigo.geneontology.org/amigo/term/GO:0048146
positive regulation of transcription, DNA-templated	Gene Ontology	GO:0045893	9	556	0.00212391	0.0253185	FZD1|LRP6|IRF6|MLLT3|SOX9|MAP3K5|ROR2|FOXC1|YAP1	http://amigo.geneontology.org/amigo/term/GO:0045893
early phagosome	Gene Ontology	GO:0032009	2	12	0.00212835	0.0253185	UNC93B1|APLP2	http://amigo.geneontology.org/amigo/term/GO:0032009
Wnt signalosome	Gene Ontology	GO:1990909	2	12	0.00212835	0.0253185	FZD1|LRP6	http://amigo.geneontology.org/amigo/term/GO:1990909
potassium ion binding	Gene Ontology	GO:0030955	2	12	0.00212835	0.0253185	ADPRH|ATP1A1	http://amigo.geneontology.org/amigo/term/GO:0030955
filamin binding	Gene Ontology	GO:0031005	2	12	0.00212835	0.0253185	RFLNB|DPYSL3	http://amigo.geneontology.org/amigo/term/GO:0031005
relaxation of cardiac muscle	Gene Ontology	GO:0055119	2	12	0.00212835	0.0253185	P2RX4|ATP1A1	http://amigo.geneontology.org/amigo/term/GO:0055119
toll-like receptor 3 signaling pathway	Gene Ontology	GO:0034138	2	12	0.00212835	0.0253185	UNC93B1|RFTN1	http://amigo.geneontology.org/amigo/term/GO:0034138
collagen-activated tyrosine kinase receptor signaling pathway	Gene Ontology	GO:0038063	2	12	0.00212835	0.0253185	DDR2|LOC117889497	http://amigo.geneontology.org/amigo/term/GO:0038063
pentose-phosphate shunt	Gene Ontology	GO:0006098	2	12	0.00212835	0.0253185	DDR2|LOC117889497	http://amigo.geneontology.org/amigo/term/GO:0006098
endoplasmic reticulum unfolded protein response	Gene Ontology	GO:0030968	3	49	0.002201	0.025824	PARP16|CREB3L1|MBTPS1	http://amigo.geneontology.org/amigo/term/GO:0030968
phosphatase binding	Gene Ontology	GO:0019902	3	49	0.002201	0.025824	SFI1|LOC117871991|CARHSP1	http://amigo.geneontology.org/amigo/term/GO:0019902
intracellular membrane-bounded organelle	Gene Ontology	GO:0043231	11	788	0.00222902	0.0258806	NEK6|RAB20|MARCHF3|AGTRAP|QSOX1|CTTN|UPRT|ANO10|P4HA1|PLAGL1|HIP1R	http://amigo.geneontology.org/amigo/term/GO:0043231
apical plasma membrane	Gene Ontology	GO:0016324	7	354	0.00223603	0.0258806	LOC117871511|DDR2|LOC117868887|SHROOM1|LOC117889497|ATP1A1|HIP1R	http://amigo.geneontology.org/amigo/term/GO:0016324
cytoplasm	Gene Ontology	GO:0005737	37	4624	0.00243685	0.027104	EFNB1|RYK|EVC|LOC117871853|SOX9|AKAP12|NEK6|LOC117889564|LOC117887912|TOB2|CTTN|MKS1|RFTN1|PODNL1|ANKS6|YAP1|CARHSP1|LOC117873079|FNTA|ANXA7|RFLNB|SH3GLB2|CDC42EP4|RARB|LAMP1|LOC117885724|ARL5C|DHCR24|PTTG1IP|CXADR|NIN|IRF6|NANOS1|CAPSL|GSTCD|AXIN2|IL17RE	http://amigo.geneontology.org/amigo/term/GO:0005737
MKS complex	Gene Ontology	GO:0036038	2	13	0.00244781	0.027104	MKS1|CC2D2A	http://amigo.geneontology.org/amigo/term/GO:0036038
positive regulation of fibroblast migration	Gene Ontology	GO:0010763	2	13	0.00244781	0.027104	DDR2|LOC117889497	http://amigo.geneontology.org/amigo/term/GO:0010763
vascular endothelial growth factor signaling pathway	Gene Ontology	GO:0038084	2	13	0.00244781	0.027104	FOXC1|GAB1	http://amigo.geneontology.org/amigo/term/GO:0038084
low-density lipoprotein particle receptor activity	Gene Ontology	GO:0005041	2	13	0.00244781	0.027104	LDLR|LRP6	http://amigo.geneontology.org/amigo/term/GO:0005041
positive regulation of MAPK cascade	Gene Ontology	GO:0043410	4	109	0.00245209	0.027104	TMEM106A|RYK|ROR2|FGFR1	http://amigo.geneontology.org/amigo/term/GO:0043410
positive regulation of actin filament polymerization	Gene Ontology	GO:0030838	3	51	0.00245249	0.027104	KIRREL1|CTTN|CDC42EP4	http://amigo.geneontology.org/amigo/term/GO:0030838
cell-cell junction	Gene Ontology	GO:0005911	5	183	0.00251013	0.0275631	CXADR|KIRREL1|GAB1|LOC117868887|JAM3	http://amigo.geneontology.org/amigo/term/GO:0005911
positive regulation of DNA-binding transcription factor activity	Gene Ontology	GO:0051091	4	112	0.0026958	0.0291798	DDR2|FZD1|LOC117889497|LRP6	http://amigo.geneontology.org/amigo/term/GO:0051091
keratinocyte differentiation	Gene Ontology	GO:0030216	3	53	0.00272107	0.0291798	YAP1|IRF6|FGFR1	http://amigo.geneontology.org/amigo/term/GO:0030216
positive regulation of protein kinase activity	Gene Ontology	GO:0045860	3	53	0.00272107	0.0291798	DDR2|LDLR|LOC117889497	http://amigo.geneontology.org/amigo/term/GO:0045860
embryonic brain development	Gene Ontology	GO:1990403	2	14	0.00278842	0.0291798	MKS1|CC2D2A	http://amigo.geneontology.org/amigo/term/GO:1990403
apical protein localization	Gene Ontology	GO:0045176	2	14	0.00278842	0.0291798	SHROOM1|JAM3	http://amigo.geneontology.org/amigo/term/GO:0045176
arylsulfatase activity	Gene Ontology	GO:0004065	2	14	0.00278842	0.0291798	LOC117870341|ARSK	http://amigo.geneontology.org/amigo/term/GO:0004065
regulation of cholesterol metabolic process	Gene Ontology	GO:0090181	2	14	0.00278842	0.0291798	LMF1|ACADL	http://amigo.geneontology.org/amigo/term/GO:0090181
identical protein binding	Gene Ontology	GO:0042802	16	1456	0.00279363	0.0291798	P4HA1|LOC117889403|LRP6|DPYSL3|ILDR1|P2RX4|LOC117889564|HIP1R|SH3GLB2|LOC117871853|MGST1|APLP2|MAP3K5|ACADL|CHKA|FGFR1	http://amigo.geneontology.org/amigo/term/GO:0042802
phosphatidylethanolamine biosynthetic process	Gene Ontology	GO:0006646	2	15	0.00314995	0.0327023	SFI1|CHKA	http://amigo.geneontology.org/amigo/term/GO:0006646
biological_process	Gene Ontology	GO:0008150	9	594	0.00326848	0.0337283	HHIPL1|SCFD2|TMEM106C|TMEM106A|TXNDC16|GSTCD|RIPPLY3|FAM32A|LOC117886253	http://amigo.geneontology.org/amigo/term/GO:0008150
actin cytoskeleton reorganization	Gene Ontology	GO:0031532	3	57	0.00331094	0.0337598	CXADR|CTTN|GAB1	http://amigo.geneontology.org/amigo/term/GO:0031532
inner ear morphogenesis	Gene Ontology	GO:0042472	3	57	0.00331094	0.0337598	SPRY2|ROR2|FGFR1	http://amigo.geneontology.org/amigo/term/GO:0042472
clathrin-coated pit	Gene Ontology	GO:0005905	3	58	0.00346965	0.0351687	LDLR|CTTN|HIP1R	http://amigo.geneontology.org/amigo/term/GO:0005905
apolipoprotein binding	Gene Ontology	GO:0034185	2	16	0.00353221	0.0351783	LDLR|LRP6	http://amigo.geneontology.org/amigo/term/GO:0034185
negative regulation of fibroblast growth factor receptor signaling pathway	Gene Ontology	GO:0040037	2	16	0.00353221	0.0351783	SPRY2|CREB3L1	http://amigo.geneontology.org/amigo/term/GO:0040037
tight junction	Gene Ontology	GO:0070160	2	16	0.00353221	0.0351783	LOC117868887|JAM3	http://amigo.geneontology.org/amigo/term/GO:0070160
cellular protein localization	Gene Ontology	GO:0034613	3	60	0.00380084	0.0376349	AXIN2|LOC117887912|AMOT	http://amigo.geneontology.org/amigo/term/GO:0034613
gastrulation with mouth forming second	Gene Ontology	GO:0001702	2	17	0.00393496	0.0383917	LRP6|AMOT	http://amigo.geneontology.org/amigo/term/GO:0001702
cellular response to tumor necrosis factor	Gene Ontology	GO:0071356	4	125	0.00394451	0.0383917	LOC117871853|AKAP12|LOC117868887|MAP3K5	http://amigo.geneontology.org/amigo/term/GO:0071356
clathrin-coated vesicle	Gene Ontology	GO:0030136	3	61	0.00397341	0.0384545	GGA2|HIP1R|SNX18	http://amigo.geneontology.org/amigo/term/GO:0030136
endocytic vesicle	Gene Ontology	GO:0030139	3	62	0.00415067	0.0399444	GOLIM4|LOC117868887|AMOT	http://amigo.geneontology.org/amigo/term/GO:0030139
centrosome	Gene Ontology	GO:0005813	8	506	0.00425567	0.040726	ARHGEF10|NEK6|NIN|AXIN2|SFI1|MKS1|PLEKHA7|NINL	http://amigo.geneontology.org/amigo/term/GO:0005813
mitogen-activated protein kinase kinase kinase binding	Gene Ontology	GO:0031435	2	18	0.00435801	0.0412446	LOC117873079|ROR2	http://amigo.geneontology.org/amigo/term/GO:0031435
regulation of sodium ion transport	Gene Ontology	GO:0002028	2	18	0.00435801	0.0412446	P2RX4|ATP1A1	http://amigo.geneontology.org/amigo/term/GO:0002028
protein-containing complex assembly	Gene Ontology	GO:0065003	4	129	0.00439586	0.0413742	SOX9|LOC117868887|TSPAN4|YAP1	http://amigo.geneontology.org/amigo/term/GO:0065003
negative regulation of gene expression	Gene Ontology	GO:0010629	5	210	0.00444461	0.0416045	LOC117868887|CREB3L1|INPPL1|ANXA7|YAP1	http://amigo.geneontology.org/amigo/term/GO:0010629
apoptotic signaling pathway	Gene Ontology	GO:0097190	3	64	0.00451945	0.0418476	DAP|P2RX4|MAP3K5	http://amigo.geneontology.org/amigo/term/GO:0097190
manganese ion binding	Gene Ontology	GO:0030145	3	64	0.00451945	0.0418476	LOC117889564|XXYLT1|PEPD	http://amigo.geneontology.org/amigo/term/GO:0030145
transition metal ion binding	Gene Ontology	GO:0046914	2	19	0.00480114	0.0435151	APLP2|FGFR1	http://amigo.geneontology.org/amigo/term/GO:0046914
male genitalia development	Gene Ontology	GO:0030539	2	19	0.00480114	0.0435151	ROR2|DHCR24	http://amigo.geneontology.org/amigo/term/GO:0030539
negative regulation of ossification	Gene Ontology	GO:0030279	2	19	0.00480114	0.0435151	SOX9|CHSY1	http://amigo.geneontology.org/amigo/term/GO:0030279
apicolateral plasma membrane	Gene Ontology	GO:0016327	2	19	0.00480114	0.0435151	CXADR|LOC117868887	http://amigo.geneontology.org/amigo/term/GO:0016327
phagocytic vesicle	Gene Ontology	GO:0045335	3	66	0.00490745	0.0442446	RAB20|RAB34|CDC42EP4	http://amigo.geneontology.org/amigo/term/GO:0045335
collagen binding	Gene Ontology	GO:0005518	3	67	0.00510875	0.0458183	DDR2|LOC117889497|PODNL1	http://amigo.geneontology.org/amigo/term/GO:0005518
glutathione peroxidase activity	Gene Ontology	GO:0004602	2	20	0.00526415	0.0462436	GPX8|MGST1	http://amigo.geneontology.org/amigo/term/GO:0004602
regulation of bone mineralization	Gene Ontology	GO:0030500	2	20	0.00526415	0.0462436	DDR2|LOC117889497	http://amigo.geneontology.org/amigo/term/GO:0030500
very-low-density lipoprotein particle	Gene Ontology	GO:0034361	2	20	0.00526415	0.0462436	PCYOX1|LDLR	http://amigo.geneontology.org/amigo/term/GO:0034361
epithelial cell differentiation	Gene Ontology	GO:0030855	3	68	0.00531496	0.0464517	FZD1|ANXA7|CNN3	http://amigo.geneontology.org/amigo/term/GO:0030855
response to lipopolysaccharide	Gene Ontology	GO:0032496	4	137	0.00540042	0.046959	AKAP12|MGST1|EHHADH|ALPL	http://amigo.geneontology.org/amigo/term/GO:0032496
canonical Wnt signaling pathway	Gene Ontology	GO:0060070	3	70	0.00574224	0.0482566	FZD1|LRP6|RYK	http://amigo.geneontology.org/amigo/term/GO:0060070
beta-catenin destruction complex disassembly	Gene Ontology	GO:1904886	2	21	0.00574684	0.0482566	FZD1|LRP6	http://amigo.geneontology.org/amigo/term/GO:1904886
negative regulation of chondrocyte differentiation	Gene Ontology	GO:0032331	2	21	0.00574684	0.0482566	RARB|SOX9	http://amigo.geneontology.org/amigo/term/GO:0032331
cartilage condensation	Gene Ontology	GO:0001502	2	21	0.00574684	0.0482566	SOX9|ROR2	http://amigo.geneontology.org/amigo/term/GO:0001502
neural crest cell development	Gene Ontology	GO:0014032	2	21	0.00574684	0.0482566	SOX9|FOXC1	http://amigo.geneontology.org/amigo/term/GO:0014032
non-canonical Wnt signaling pathway	Gene Ontology	GO:0035567	2	21	0.00574684	0.0482566	FZD1|RYK	http://amigo.geneontology.org/amigo/term/GO:0035567
negative regulation of protein phosphorylation	Gene Ontology	GO:0001933	3	71	0.00596337	0.0498305	KIRREL1|LRP6|LOC117868887	http://amigo.geneontology.org/amigo/term/GO:0001933

## Sheet: Sheet4
Table S4. Significant GO terms enriched based on genes in the red module.
Term	Database	ID	Input number	Background number	P-Value	Corrected P-Value	Input	Hyperlink
SRP-dependent cotranslational protein targeting to membrane	Gene Ontology	GO:0006614	67	88	1.72895e-113	2.82164e-110	RPS13|RPS11|RPS10|RPS16|RPL8|RPS14|RPL6|RPL7|RPLP1|RPL5|RPL18A|RPL35A|RPS7|RPS6|RPS5|RPL37A|RPS3|RPS2|RPL30|LOC117878928|RPS9|RPL7A|RPL23A|LOC117877365|RPL24|RPL9|RPL21|LOC117873952|RPL22|RPL13A|LOC117874360|RPL10A|LOC117880945|LOC117877210|RPS19|RPL3|RPS27|RPS24|RPS25|RPS20|RPS21|RPS28|RPS29|RPL15|RPL11|RPL12|RPL13|RPS4X|LOC117885058|RPL18|RPL19|RPL38|RPSA|RPL39|RPLP0|RPL37|RPL34|RPL35|RPL32|LOC…	http://amigo.geneontology.org/amigo/term/GO:0006614
translational initiation	Gene Ontology	GO:0006413	70	126	1.80141e-111	1.46995e-108	RPS13|RPS11|RPS10|RPS16|RPL8|RPS14|RPL6|RPL7|RPLP1|RPL5|RPL18A|RPL35A|RPS7|RPS6|RPS5|RPL37A|RPS3|RPS2|RPL30|LOC117878928|EIF2S3|RPS9|RPL7A|RPL23A|LOC117877365|RPL24|RPL9|RPL21|LOC117873952|EIF3F|EIF3G|RPL13A|RPL22|RPL10A|LOC117880945|LOC117877210|RPS19|RPL3|RPS27|RPS24|RPS25|RPS20|RPS21|RPS28|RPS29|RPL15|LOC117874360|RPL12|RPL13|RPS4X|LOC117885058|RPL18|RPL19|RPL38|RPSA|RPL39|RPLP0|RPL37|RPL34|RP…	http://amigo.geneontology.org/amigo/term/GO:0006413
nuclear-transcribed mRNA catabolic process, nonsense-mediated decay	Gene Ontology	GO:0000184	68	116	2.12927e-109	1.15832e-106	RPS13|RPS11|RPS10|RPS16|RPL8|RPS14|RPL6|RPL7|RPLP1|RPL5|RPL18A|RPL35A|RPS7|RPS6|RPS5|RPL37A|RPS3|RPS2|RPL30|LOC117878928|RPS9|RPL7A|RBM8A|LOC117877365|RPL24|RPL9|RPL21|LOC117873952|RPL22|RPL13A|LOC117874360|RPL10A|LOC117880945|LOC117877210|RPS19|RPL3|RPS27|RPS24|RPS25|RPL23A|RPS21|RPS28|RPS29|RPL15|RPL11|RPL12|RPL13|RPS4X|LOC117885058|RPL18|RPL19|RPS20|RPL38|RPSA|RPL39|RPLP0|RPL37|RPL34|RPL35|RPL…	http://amigo.geneontology.org/amigo/term/GO:0000184
viral transcription	Gene Ontology	GO:0019083	67	108	5.29014e-109	2.15838e-106	RPS13|RPS11|RPS10|RPS16|RPL8|RPS14|RPL6|RPL7|RPLP1|RPL5|RPL18A|RPL35A|RPS7|RPS6|RPS5|RPL37A|RPS3|RPS2|RPL30|LOC117878928|RPS9|RPL7A|RPL23A|LOC117877365|RPL24|RPL9|RPL21|LOC117873952|RPL22|RPL13A|LOC117874360|RPL10A|LOC117880945|LOC117877210|RPS19|RPL3|RPS27|RPS24|RPS25|RPS20|RPS21|RPS28|RPS29|RPL15|RPL11|RPL12|RPL13|RPS4X|LOC117885058|RPL18|RPL19|RPL38|RPSA|RPL39|RPLP0|RPL37|RPL34|RPL35|RPL32|LOC…	http://amigo.geneontology.org/amigo/term/GO:0019083
structural constituent of ribosome	Gene Ontology	GO:0003735	67	158	3.53808e-100	9.62358e-98	RPS13|RPS11|RPS10|RPS16|RPL8|RPS14|RPL6|RPL7|RPLP1|RPL5|RPL18A|RPL35A|RPS7|RPS6|RPS5|RPL37A|RPS3|RPS2|RPL30|LOC117878928|RPS9|RPL7A|RPL23A|LOC117877365|RPL24|RPL9|RPL21|LOC117873952|RPL22|RPL13A|LOC117874360|RPL10A|LOC117880945|LOC117877210|RPS19|RPL3|RPS27|RPS24|RPS25|RPS20|RPS21|RPS28|RPS29|RPL15|RPL11|RPL12|RPL13|RPS4X|LOC117885058|RPL18|RPL19|RPL38|RPSA|RPL39|RPLP0|RPL37|RPL34|RPL35|RPL32|LOC…	http://amigo.geneontology.org/amigo/term/GO:0003735
translation	Gene Ontology	GO:0006412	66	173	4.13215e-96	9.63382e-94	RPS13|RPS11|RPS10|RPS16|RPL8|RPS14|RPL6|RPL7|RPLP1|RPL5|RPL18A|RPL35A|RPS7|RPS6|RPS5|RPL37A|RPS3|RPS2|RPL30|LOC117878928|RPS9|RPL7A|RPL23A|LOC117877365|RPL24|RPL9|RPL21|LOC117873952|RPL22|RPL13A|LOC117874360|RPL10A|LOC117880945|LOC117877210|RPS19|RPL3|RPS27|RPS24|RPS25|RPS20|RPS21|RPS28|RPS29|RPL15|RPL11|RPL12|RPL13|RPS4X|LOC117885058|RPL18|RPL19|RPL38|RPSA|RPL39|RPLP0|RPL37|RPL34|RPL35|RPL32|LOC…	http://amigo.geneontology.org/amigo/term/GO:0006412
cytosolic large ribosomal subunit	Gene Ontology	GO:0022625	40	56	2.8773e-66	5.8697e-64	RPL37A|RPL35A|RPL8|RPL9|RPL6|RPL7|RPLP1|RPL5|RPL18A|RPL3|RPL31|RPL7A|RPL23A|RPL13A|RPL24|RPL21|RPL22|LOC117877365|LOC117877210|RPLP0|LOC117885058|RPL15|RPL11|RPL12|RPL13|RPL18|RPL19|RPL38|RPL39|RPL36|RPL37|RPL34|RPL35|RPL32|RPL30|LOC117880945|UBA52|RPL10A|LOC117877208|LOC117879975	http://amigo.geneontology.org/amigo/term/GO:0022625
RNA binding	Gene Ontology	GO:0003723	83	1366	8.19903e-63	1.48676e-60	RPS13|RPS11|RPS10|RPS16|RPL8|RPS14|RPL6|RPL7|RPS19|RPL5|RPL18A|RPL35A|NOP56|RPS7|RPS6|RPS5|ANXA2|RPS3|RPS2|RPL30|LOC117878928|RPS9|DCN|RPL7A|RBM8A|LOC117874360|RPL24|FAU|RPL21|LOC117873952|NOP53|EIF3G|RPL18|RPL13A|SELENOH|RPL37A|RPL22|RPL10A|LOC117880945|LOC117877210|RPS27|RPS24|RPS25|RPL23A|RPS21|NSA2|HNRNPA1|PDIA3|RPS28|RPL3|RPUSD4|RPL15|TBL2|RPL11|WRAP53|RPL13|RPS4X|LOC117885058|NPM1|RPL19|NPM…	http://amigo.geneontology.org/amigo/term/GO:0003723
protein binding	Gene Ontology	GO:0005515	171	11779	3.56646e-53	5.82046e-51	LOC117867672|NOP56|CCN2|CRLF1|REM1|ARRDC3|LOC117884757|S100A11|GSN|DCN|INKA1|RARG|ZNF703|DHRS7|EIF3F|EIF3G|LOC117877365|LOC117887323|LOC117886923|MEDAG|LARP6|MDFIC|TNIP2|RPL15|RPL11|RPL12|RPL13|HHEX|RPL19|LOC117883046|LOC117883047|BMP5|CX3CR1|RPS6|EEF1G|EEF1D|C1QC|C1QB|LOC117883048|LOC117880945|UBA52|LOC117886932|ARPC1B|LXN|LOC117879975|TNFSF12|RPL37A|RPL8|RPL9|RPL6|RPL7|RPL5|RPL3|IGFLR1|GPR137B|…	http://amigo.geneontology.org/amigo/term/GO:0005515
focal adhesion	Gene Ontology	GO:0005925	48	418	3.15088e-47	4.67476e-45	RPS13|PDGFRB|RPS11|RPS10|RPS16|RPL8|RPS14|RPL6|RPL7|RPLP1|RPL5|RPL3|RPS7|RPS5|RPL37A|RPS3|RPS2|SORBS3|VIM|RPS9|GSN|RPL7A|LOC117877365|RPL30|RPL9|RPL22|RPL18|RPL13A|LOC117870381|LOC117887323|RPL10A|RPS19|RPLP0|PDIA3|CDC42EP5|RPS29|RPL12|TNS2|RPS4X|LOC117885058|NPM1|RPL19|RPL38|ARPC1B|LOC117883048|RPL31|RPS3A|PPIB	http://amigo.geneontology.org/amigo/term/GO:0005925
cytosolic small ribosomal subunit	Gene Ontology	GO:0022627	29	47	1.0166e-46	1.38258e-44	RPS13|RPS11|RPS10|RPS16|RPS14|RPS19|RPS27A|RPS7|RPS6|RPS5|RPS3|RPS2|LOC117878928|RPS9|LOC117873952|LOC117874360|RPS27|RPS24|RPS25|RPS20|RPS21|RPS28|RPS29|RPS4X|RACK1|RPSA|LOC117883048|UBA52|RPS3A	http://amigo.geneontology.org/amigo/term/GO:0022627
cytoplasmic translation	Gene Ontology	GO:0002181	27	42	6.57066e-44	8.24871e-42	RPL8|RPL9|RPL6|RPLP1|RPLP0|RPL18A|RPL35A|RPL31|LOC117878928|RPL24|RPL22|RPS21|RPS28|LOC117885058|RPL15|RPL11|RPS29|RPL18|RPL19|RPL38|RPSA|RPL39|RPL36|RPL32|RPL30|LOC117880945|RPL10A	http://amigo.geneontology.org/amigo/term/GO:0002181
cytosol	Gene Ontology	GO:0005829	111	5095	6.58843e-43	7.68023e-41	CCN2|CRLF1|POGLUT2|GSN|EIF3F|EIF3G|LOC117877365|LOC117887323|LOC117886923|TNIP2|RPL15|RPL11|RPL12|RPL13|RPL18|RPL19|EEF1G|EEF1D|LOC117882867|LOC117883048|LOC117880945|UBA52|ARPC1B|LOC117879975|RPL37A|RPL8|RPL9|RPL6|RPL7|RPL5|RPL3|VIM|RPL7A|STX10|FBXL13|WSB1|RPS3A|LOC117877210|LOC117887191|GALK1|LOC117877208|GFPT2|RPLP1|RPLP0|RPL18A|RPL35A|LOC117883242|RPS7|RPS6|RPS5|RPS3|RPS2|LOC117878928|RPS9|SN…	http://amigo.geneontology.org/amigo/term/GO:0005829
membrane	Gene Ontology	GO:0016020	69	2075	3.26556e-35	3.55292e-33	RPS13|RECK|RPS11|RPS10|RPS16|RPL8|RPS14|RPL6|RPL7|RPS19|RPL5|RPL18A|RPL35A|NOP56|RPS7|RPS6|RPS5|ANXA2|RPS3|RPS2|RPL30|GPR137B|PLP2|LOC117878928|RPS9|SNX17|RPL7A|LOC117877365|DHRS7|RPL9|RPL21|LOC117873952|EIF3F|RPL18|RPL13A|SLIT3|LOC117874360|LOC117880945|PDGFRB|RPS24|RPLP0|LOC117877210|RPS20|HNRNPA1|LOC117885058|RPL15|RPL11|RPL12|RPL13|RPS4X|PTGES|RPS27A|NPM1|RPL19|DDX21|GALK1|RPSA|TNFRSF1A|RPL36…	http://amigo.geneontology.org/amigo/term/GO:0016020
polysomal ribosome	Gene Ontology	GO:0042788	19	32	1.13523e-30	1.15794e-28	RPL7A|RPL38|RPL8|RPL39|RPL36|RPL24|RPS21|RPL18A|RPL32|RPS28|RPL31|RPL6|RPS29|RPL10A|RPL11|RPL30|LOC117878928|RPL18|RPL19	http://amigo.geneontology.org/amigo/term/GO:0042788
extracellular exosome	Gene Ontology	GO:0070062	63	2085	1.14381e-29	1.09806e-27	RPS13|LOC117867672|RPS11|LOC117871916|RPS16|EFEMP2|RPS14|RPS19|RPL5|RPL35A|RPS5|ANXA2|RPS3|RPS2|RPL37A|S100A11|LOC117880945|RPS9|GSN|RPL23A|LOC117874360|RPL24|RPL30|VIM|RPL22|LOC117877365|LOC117887323|EIF2S3|SLIT3|ACY3|RPL3|PPIB|RPS25|CD63|RPS20|HNRNPA1|PDIA3|CD40|RPS28|RPS29|RPL11|RPL12|LMAN2|RPS4X|CAPG|RACK1|LOC117883046|GALK1|RPSA|RPLP0|EEF1G|RPL34|LOC117883048|RPL31|UBA52|OGN|RPS3A|ARPC1B|RPL…	http://amigo.geneontology.org/amigo/term/GO:0070062
ribosome	Gene Ontology	GO:0005840	18	49	4.16389e-26	3.77526e-24	RPS13|RPS27|RPS11|RPS10|RPL15|RPL9|RPS19|LOC117883048|LOC117885058|RPS7|RPL13A|RPS5|RPS25|RPS3|RPL12|RPS4X|LOC117878928|RPS9	http://amigo.geneontology.org/amigo/term/GO:0005840
nucleolus	Gene Ontology	GO:0005730	40	839	1.71571e-25	1.47371e-23	RPS13|RPS11|RPS10|RPL23A|RPS14|RPL7|RPS19|RPL5|RPL3|MCRS1|RPS7|MUS81|RPS3|RPS2|RPS9|RPL7A|RPL18|TWIST2|NOP56|NOP53|RPL13A|LOC117886923|RPS25|NSA2|MDFIC|RPL11|RPL12|RPL13|CAPG|NPM1|RPL19|NPM3|DDX21|RPS6|RPL36|RPL35|LOC117883048|LOC117880945|RPS3A|RPS27A	http://amigo.geneontology.org/amigo/term/GO:0005730
rRNA processing	Gene Ontology	GO:0006364	22	141	1.4967e-24	1.22131e-22	RPS16|RPS14|RPL7|RPS19|RPL5|RPL35A|RPS7|RPS6|RPS2|RPS9|NOP56|LOC117873952|NOP53|RPS27|RPS24|RPS28|RPL11|NPM3|DDX21|LOC117883048|LOC117880945|LOC117879975	http://amigo.geneontology.org/amigo/term/GO:0006364
small ribosomal subunit	Gene Ontology	GO:0015935	14	20	1.19587e-23	9.29364e-22	RPS24|RPS25|RPS16|RPS20|RPS21|RPS27A|LOC117873952|RPS28|RPS29|RPS6|UBA52|RPS4X|RPS9|RACK1	http://amigo.geneontology.org/amigo/term/GO:0015935
cytoplasm	Gene Ontology	GO:0005737	77	4624	1.56182e-20	1.15859e-18	MDFI|BTG1|RPS11|TWIST2|RPL23A|PDGFRB|RPL7|RPS19|RPL5|ERG|RPL3|MCRS1|ANXA2|RPS3|S100A11|RPL22|RPS9|GSN|INKA1|RHEBL1|RBM8A|RARG|LOC117874360|ZNF703|LOC117888569|SLIT3|NOP56|VIM|EIF3G|RPL13A|LOC117870381|ADAP2|LOC117887323|LOC117886923|RPL24|MEDAG|KANK2|SELENOH|NACA|PLPP5|LARP6|GALK1|MDFIC|HNRNPA1|CD40|CDC42EP5|EEF1B2|RPL7A|UBA52|RPL11|EIF2S3|ARRDC3|HHEX|CAPG|NPM1|NPM3|RACK1|NFKBIA|SLC40A1|RPSA|RPLP…	http://amigo.geneontology.org/amigo/term/GO:0005737
ribonucleoprotein complex	Gene Ontology	GO:1990904	18	156	3.64002e-18	2.58283e-16	RPL5|LARP6|RPS6|RPLP0|RPL7|HNRNPA1|VIM|RPL22|RPS7|RPL13A|RPS5|ERG|RPS3A|RPS4X|RPS3|LOC117880945|NPM1|RPS9	http://amigo.geneontology.org/amigo/term/GO:1990904
nucleus	Gene Ontology	GO:0005634	75	5208	2.06576e-16	1.40472e-14	MDFI|RPS13|RPL37A|RPL23A|RPL9|RPL6|RPL7|RPL5|ERG|RPL3|LOC117883242|MCRS1|RPS7|MUS81|NACA|RPS3|RPS2|S100A11|SORBS3|RPL22|RPS9|GSN|INKA1|RBM8A|RARG|RPL7A|ZNF703|RPL18|TWIST2|LOC117873952|EIF3G|RPL13A|ADAP2|LOC117887323|LOC117886923|REM1|RPL10A|PDGFRB|RPS27|RPS24|RPS25|NFKBIA|BTG1|MDFIC|HNRNPA1|PDIA3|ANXA2|EEF1B2|IGFBP3|RPSA|EIF2S3|RPL13|HHEX|CAPG|NPM1|RACK1|LOC117887191|LOC117885058|RPS6|RPLP0|EEF1…	http://amigo.geneontology.org/amigo/term/GO:0005634
rRNA binding	Gene Ontology	GO:0019843	11	40	2.9489e-15	1.92504e-13	DDX21|RPL23A|RPL8|RPL9|RPL37|RPS11|LOC117885058|RPS5|RPL12|RPS4X|RPS9	http://amigo.geneontology.org/amigo/term/GO:0019843
ribosomal small subunit biogenesis	Gene Ontology	GO:0042274	9	18	1.24459e-14	7.81221e-13	RPS24|RPS16|RPS19|LOC117873952|RPS28|RPS7|RPS6|LOC117883048|NPM1	http://amigo.geneontology.org/amigo/term/GO:0042274
nucleoplasm	Gene Ontology	GO:0005654	58	3630	2.48746e-14	1.50353e-12	RPS13|RPS11|RPS10|RPS16|RPS14|RPS19|RPL5|NOP56|MCRS1|RPS7|MUS81|POGLUT2|RPS3|RPS2|LOC117878928|RPS9|RBM8A|RARG|TWIST2|LOC117873952|NOP53|LOC117874360|BTG1|LOC117886923|CTDSP2|RPS27|RPS24|RPS25|NFKBIA|RPS20|RPS21|HNRNPA1|RPS28|RPS29|TNIP2|RPL11|WRAP53|RPS4X|CAPG|NPM1|NPM3|RACK1|LOC117883047|DDX21|SLC40A1|RPSA|RPS6|EEF1D|RPS5|LOC117883048|LOC117880945|LOC117879662|UBA52|RPS3A|LOC117876310|RPS27A|PP…	http://amigo.geneontology.org/amigo/term/GO:0005654
postsynaptic density	Gene Ontology	GO:0014069	17	251	1.13069e-13	6.59032e-12	RPS13|RPS27|RPS25|RPL38|RPL8|RPS14|RPL6|RPL7|RPS19|RPLP0|RPL18A|LOC117883048|RPL10A|RPL30|RPL12|RPS3|LOC117879975	http://amigo.geneontology.org/amigo/term/GO:0014069
ribosomal large subunit assembly	Gene Ontology	GO:0000027	9	26	1.80733e-13	1.01709e-11	RPL5|RPL23A|RPL6|RPL24|RPLP0|RPL3|NOP53|RPL11|RPL12	http://amigo.geneontology.org/amigo/term/GO:0000027
ribosomal small subunit assembly	Gene Ontology	GO:0000028	8	17	5.63779e-13	3.06696e-11	RPS27|RPS10|RPSA|RPS14|RPS19|RPS28|RPS5|LOC117883048	http://amigo.geneontology.org/amigo/term/GO:0000028
extracellular space	Gene Ontology	GO:0005615	32	1572	1.3427e-10	7.06867e-09	TNFSF12|TGFB2|LOC117871916|CCN2|CRLF1|RPS27A|S100A11|GSN|DCN|LOC117888569|CCBE1|LOC117885018|SLIT3|PI16|ANXA2|CD63|METRN|PDIA3|LOC117867493|IGFBP3|LMAN2|CAPG|BMP5|RPL39|LRRC17|TNFRSF1A|C1QC|UBA52|OGN|COL1A1|LXN|GAS6	http://amigo.geneontology.org/amigo/term/GO:0005615
mRNA 5'-UTR binding	Gene Ontology	GO:0048027	7	26	4.15865e-10	2.12091e-08	RPS13|LARP6|RPS14|RPL5|LOC117880945|RPS7|RPS3A	http://amigo.geneontology.org/amigo/term/GO:0048027
endoplasmic reticulum	Gene Ontology	GO:0005783	25	1018	4.31167e-10	2.13231e-08	RPL5|MCRS1|RPS6|RPS3|PLP2|LOC117878928|SUMF2|RPL24|RPL21|RPL34|LOC117885018|LOC117877210|RPLP0|ERP27|PDIA3|EEF1B2|TBL2|RPL13|RPL18|EEF1G|EEF1D|UBA52|RPS3A|LOC117877208|PPIB	http://amigo.geneontology.org/amigo/term/GO:0005783
ribosomal large subunit biogenesis	Gene Ontology	GO:0042273	7	27	5.21327e-10	2.50237e-08	RPL7|RPL5|RPL35A|LOC117880945|RPL11|NPM1|LOC117879975	http://amigo.geneontology.org/amigo/term/GO:0042273
cadherin binding	Gene Ontology	GO:0045296	14	305	2.21541e-09	1.03301e-07	RPL7A|RPL23A|RPL6|EEF1G|RPL34|NOP56|RPL15|RPS2|EIF2S3|RPL24|CAPG|EEF1D|LOC117879975|RACK1	http://amigo.geneontology.org/amigo/term/GO:0045296
identical protein binding	Gene Ontology	GO:0042802	26	1456	1.09306e-07	4.9552e-06	MDFI|RPL7|RPS19|NFKBIA|EIF3F|VIM|LOC117887191|NOP53|RPL22|LOC117887323|LOC117886923|SLIT3|ACY3|HAS2|ANXA2|PDIA3|WRAP53|TNS2|LOC117883046|DDX21|SLC40A1|LOC117883048|ID1|LOC117876310|COL1A1|SIGLEC1	http://amigo.geneontology.org/amigo/term/GO:0042802
translational elongation	Gene Ontology	GO:0006414	5	22	2.98907e-07	1.31842e-05	LOC117877365|RPLP1|EEF1D|EEF1G|EEF1B2	http://amigo.geneontology.org/amigo/term/GO:0006414
5S rRNA binding	Gene Ontology	GO:0008097	4	11	1.01684e-06	4.36704e-05	RPL5|RPL3|NOP53|RPL11	http://amigo.geneontology.org/amigo/term/GO:0008097
ruffle	Gene Ontology	GO:0001726	7	98	1.60262e-06	6.67719e-05	PDGFRB|ANXA2|LOC117887323|LOC117876310|S100A11|CAPG|GSN	http://amigo.geneontology.org/amigo/term/GO:0001726
viral process	Gene Ontology	GO:0016032	13	456	1.63657e-06	6.67719e-05	HNRNPA1|CX3CR1|TNFRSF1A|ACY3|MDFIC|NFKBIA|NOP53|MCRS1|ANXA2|WRAP53|VIM|NPM1|RACK1	http://amigo.geneontology.org/amigo/term/GO:0016032
protein kinase binding	Gene Ontology	GO:0019901	13	461	1.83867e-06	7.31882e-05	RPS7|INKA1|PDGFRB|RPS19|RPS6|LOC117883048|TNIP2|LOC117879662|TBL2|LOC117886923|RPS3|NPM1|SIGLEC1	http://amigo.geneontology.org/amigo/term/GO:0019901
negative regulation of cell population proliferation	Gene Ontology	GO:0008285	12	394	2.14891e-06	8.35005e-05	BMP5|BTG1|RARG|TGFB2|LOC117883242|IGFBP3|KANK2|S100A11|TNS2|PTGES|NPM1|ZNF503	http://amigo.geneontology.org/amigo/term/GO:0008285
I-kappaB kinase/NF-kappaB signaling	Gene Ontology	GO:0007249	6	65	2.27261e-06	8.62534e-05	RPS27A|TNFRSF1A|NFKBIA|TNIP2|UBA52|TLR8	http://amigo.geneontology.org/amigo/term/GO:0007249
positive regulation of NF-kappaB transcription factor activity	Gene Ontology	GO:0051092	8	159	3.45849e-06	0.000128188	RHEBL1|CX3CR1|RPS27A|CD40|UBA52|RPS3|LOC117886923|NPM1	http://amigo.geneontology.org/amigo/term/GO:0051092
maturation of SSU-rRNA	Gene Ontology	GO:0030490	4	16	3.5346e-06	0.000128188	RPS19|LOC117883048|RPS28|RPS14	http://amigo.geneontology.org/amigo/term/GO:0030490
synapse	Gene Ontology	GO:0045202	12	420	4.05296e-06	0.000143792	RPL7A|RPS20|RPS21|RPL5|C1QC|RPL3|C1QB|RPS7|RPS3A|RPS4X|RPL19|RPS9	http://amigo.geneontology.org/amigo/term/GO:0045202
polysome	Gene Ontology	GO:0005844	5	40	4.18474e-06	0.000144755	RPS4X|VIM|RPS3|LARP6|MCRS1	http://amigo.geneontology.org/amigo/term/GO:0005844
positive regulation of translation	Gene Ontology	GO:0045727	6	73	4.25749e-06	0.000144755	LARP6|RPL5|VIM|RPS4X|LOC117880945|NPM1	http://amigo.geneontology.org/amigo/term/GO:0045727
negative regulation of ubiquitin-dependent protein catabolic process	Gene Ontology	GO:2000059	4	17	4.34807e-06	0.000144817	RPS7|RPL5|LOC117887191|RPL11	http://amigo.geneontology.org/amigo/term/GO:2000059
collagen-containing extracellular matrix	Gene Ontology	GO:0062023	11	370	7.15911e-06	0.000233673	DCN|TGFB2|ANXA2|EMILIN2|CCN2|EFEMP2|C1QC|C1QB|MFAP5|OGN|COL1A1	http://amigo.geneontology.org/amigo/term/GO:0062023
extracellular region	Gene Ontology	GO:0005576	26	1843	7.96415e-06	0.000254853	TNFSF12|TGFB2|LOC117871916|CCN2|CRLF1|RECK|MFAP5|S100A11|GSN|DCN|ANTXR2|LOC117887323|SLIT3|ANXA2|PLA2R1|EFEMP2|IGFBP3|LOC117883046|EMILIN2|TNFRSF1A|C1QC|C1QB|OGN|COL1A1|SIGLEC1|GAS6	http://amigo.geneontology.org/amigo/term/GO:0005576
ubiquitin ligase inhibitor activity	Gene Ontology	GO:1990948	3	5	8.16242e-06	0.000256174	RPS7|RPL5|RPL11	http://amigo.geneontology.org/amigo/term/GO:1990948
translation initiation factor binding	Gene Ontology	GO:0031369	4	21	9.03799e-06	0.000278302	RPS24|TBL2|LOC117873952|EIF3F	http://amigo.geneontology.org/amigo/term/GO:0031369
positive regulation of collagen biosynthetic process	Gene Ontology	GO:0032967	4	25	1.66885e-05	0.000504363	PDGFRB|LARP6|CCN2|VIM	http://amigo.geneontology.org/amigo/term/GO:0032967
mRNA binding	Gene Ontology	GO:0003729	8	200	1.72085e-05	0.000510624	RPS13|RBM8A|RPL7|RPL35|RPL13A|RPS5|RPS3|RPS2	http://amigo.geneontology.org/amigo/term/GO:0003729
positive regulation of apoptotic process	Gene Ontology	GO:0043065	10	335	1.81327e-05	0.000528438	LOC117883046|PDGFRB|RARG|RPS6|RPS27A|IGFBP3|UBA52|SLIT3|CALHM2|RACK1	http://amigo.geneontology.org/amigo/term/GO:0043065
maturation of SSU-rRNA from tricistronic rRNA transcript (SSU-rRNA, 5.8S rRNA, LSU-rRNA)	Gene Ontology	GO:0000462	4	27	2.19251e-05	0.000627749	RPS19|RPS16|LOC117883048|RPS14	http://amigo.geneontology.org/amigo/term/GO:0000462
positive regulation of cell population proliferation	Gene Ontology	GO:0008284	12	501	2.24551e-05	0.000631841	PDGFRB|BMP5|CCN2|RARG|CRLF1|ZNF703|TGFB2|LOC117874360|RPS9|RPS4X|NPM1|HAS2	http://amigo.geneontology.org/amigo/term/GO:0008284
synapse pruning	Gene Ontology	GO:0098883	3	8	2.37676e-05	0.000657435	C1QC|C1QB|CX3CR1	http://amigo.geneontology.org/amigo/term/GO:0098883
enzyme binding	Gene Ontology	GO:0019899	10	353	2.79472e-05	0.000760165	PDGFRB|BTG1|LOC117888569|NFKBIA|CD40|LOC117887323|RPS2|RPS3|SIGLEC1|RACK1	http://amigo.geneontology.org/amigo/term/GO:0019899
antimicrobial humoral immune response mediated by antimicrobial peptide	Gene Ontology	GO:0061844	5	62	3.00823e-05	0.000804824	RPS19|LOC117871916|RPL30|LOC117883048|RPL39	http://amigo.geneontology.org/amigo/term/GO:0061844
negative regulation of ubiquitin protein ligase activity	Gene Ontology	GO:1904667	3	9	3.15656e-05	0.000830889	RPS7|RPL5|RPL11	http://amigo.geneontology.org/amigo/term/GO:1904667
small ribosomal subunit rRNA binding	Gene Ontology	GO:0070181	3	10	4.08742e-05	0.00105884	RPS13|RPS3|RPS14	http://amigo.geneontology.org/amigo/term/GO:0070181
endoplasmic reticulum lumen	Gene Ontology	GO:0005788	9	296	4.15668e-05	0.00105995	SUMF2|ERP27|PDIA3|IGFBP3|POGLUT2|SELENOM|COL1A1|PPIB|GAS6	http://amigo.geneontology.org/amigo/term/GO:0005788
protein stabilization	Gene Ontology	GO:0050821	7	183	7.63124e-05	0.00191213	RPS7|LOC117887191|RPL5|NOP53|TNIP2|RPL11|PPIB	http://amigo.geneontology.org/amigo/term/GO:0050821
maturation of LSU-rRNA	Gene Ontology	GO:0000470	3	13	7.90948e-05	0.00191213	NSA2|RPL7A|RPL10A	http://amigo.geneontology.org/amigo/term/GO:0000470
ossification	Gene Ontology	GO:0001503	5	77	7.9672e-05	0.00191213	BMP5|KAZALD1|RPL38|CCN2|COL1A1	http://amigo.geneontology.org/amigo/term/GO:0001503
cytoplasmic ribonucleoprotein granule	Gene Ontology	GO:0036464	5	77	7.9672e-05	0.00191213	RPS4X|LOC117879662|RPL6|RPLP0|RPS6	http://amigo.geneontology.org/amigo/term/GO:0036464
positive regulation of I-kappaB kinase/NF-kappaB signaling	Gene Ontology	GO:0043123	7	185	8.14817e-05	0.00191752	LOC117883046|DDX21|TNFRSF1A|EEF1D|CD40|TNIP2|LOC117886923	http://amigo.geneontology.org/amigo/term/GO:0043123
negative regulation of apoptotic process	Gene Ontology	GO:0043066	11	487	8.22465e-05	0.00191752	PDGFRB|TWIST2|SLC40A1|NFKBIA|ID1|UBA52|RPS3A|LOC117887323|RPS27A|NPM1|GAS6	http://amigo.geneontology.org/amigo/term/GO:0043066
defense response to Gram-negative bacterium	Gene Ontology	GO:0050829	5	81	9.99559e-05	0.00229758	LOC117871916|RPS19|LOC117885018|RPL30|LOC117883048	http://amigo.geneontology.org/amigo/term/GO:0050829
cell surface	Gene Ontology	GO:0009986	12	598	0.00011703	0.00265269	PDGFRB|ANXA2|CD63|LOC117883093|CX3CR1|ANTXR2|PLA2R1|TNFRSF1A|PDIA3|CD40|LOC117872157|LMAN2	http://amigo.geneontology.org/amigo/term/GO:0009986
cytokine-mediated signaling pathway	Gene Ontology	GO:0019221	8	282	0.000176366	0.00394288	TNFRSF1A|RPS27A|LOC117883242|VIM|LOC117879662|UBA52|CRLF1|PLP2	http://amigo.geneontology.org/amigo/term/GO:0019221
cadherin binding involved in cell-cell adhesion	Gene Ontology	GO:0098641	3	18	0.000184196	0.00406227	S100A11|ANXA2|CDC42EP5	http://amigo.geneontology.org/amigo/term/GO:0098641
cellular response to interferon-gamma	Gene Ontology	GO:0071346	5	95	0.000203464	0.00436911	LOC117867493|RPL13A|LOC117872157|VIM|GSN	http://amigo.geneontology.org/amigo/term/GO:0071346
positive regulation of smooth muscle cell migration	Gene Ontology	GO:0014911	3	19	0.000212444	0.00444499	S100A11|PDGFRB|HAS2	http://amigo.geneontology.org/amigo/term/GO:0014911
insulin-like growth factor binding	Gene Ontology	GO:0005520	3	19	0.000212444	0.00444499	IGFBP3|KAZALD1|CCN2	http://amigo.geneontology.org/amigo/term/GO:0005520
endosome membrane	Gene Ontology	GO:0010008	7	220	0.000228977	0.00473026	SNX17|CD63|ANTXR2|RPS27A|LOC117872157|UBA52|TLR8	http://amigo.geneontology.org/amigo/term/GO:0010008
melanosome	Gene Ontology	GO:0042470	5	99	0.000244295	0.00492209	CD63|CAPG|PDIA3|PPIB|ANXA2	http://amigo.geneontology.org/amigo/term/GO:0042470
innate immune response	Gene Ontology	GO:0045087	11	558	0.00026071	0.00518876	DDX21|LOC117871916|LOC117887191|CX3CR1|C1QC|C1QB|LOC117885018|LOC117884757|LOC117886923|LOC117876310|TLR8	http://amigo.geneontology.org/amigo/term/GO:0045087
translation elongation factor activity	Gene Ontology	GO:0003746	3	21	0.00027703	0.00544714	EEF1G|EEF1D|EEF1B2	http://amigo.geneontology.org/amigo/term/GO:0003746
positive regulation of gene expression	Gene Ontology	GO:0010628	9	391	0.000318643	0.00611795	CCN2|RPL5|ID1|RPS7|RPS3|RPL11|GSN|SIGLEC1|GAS6	http://amigo.geneontology.org/amigo/term/GO:0010628
protease binding	Gene Ontology	GO:0002020	5	107	0.000344347	0.00653459	CCBE1|RPS27A|SIGLEC1|ANXA2|COL1A1	http://amigo.geneontology.org/amigo/term/GO:0002020
fibroblast growth factor binding	Gene Ontology	GO:0017134	3	23	0.000353088	0.00662344	RPS19|RPS2|LOC117883048	http://amigo.geneontology.org/amigo/term/GO:0017134
rough endoplasmic reticulum	Gene Ontology	GO:0005791	4	59	0.000363353	0.00673854	RPL6|LOC117878928|RPL18|RPS21	http://amigo.geneontology.org/amigo/term/GO:0005791
collagen trimer	Gene Ontology	GO:0005581	4	60	0.000385972	0.00707761	C1QB|C1QC|EMILIN2|CCBE1	http://amigo.geneontology.org/amigo/term/GO:0005581
response to wounding	Gene Ontology	GO:0009611	4	61	0.00040958	0.00742706	TGFB2|HHEX|CX3CR1|CCN2	http://amigo.geneontology.org/amigo/term/GO:0009611
transcription factor binding	Gene Ontology	GO:0008134	8	325	0.000444819	0.007873	MDFI|HHEX|MDFIC|NFKBIA|ID1|RPS3|SORBS3|NPM1	http://amigo.geneontology.org/amigo/term/GO:0008134
cell differentiation	Gene Ontology	GO:0030154	11	596	0.000448645	0.007873	TNFSF12|KAZALD1|RARG|CCN2|TWIST2|ID1|RPS7|ERG|RPS3A|PPDPF|HHEX	http://amigo.geneontology.org/amigo/term/GO:0030154
perinuclear region of cytoplasm	Gene Ontology	GO:0048471	12	697	0.000457623	0.0078999	TNFSF12|ANXA2|CX3CR1|CCN2|EIF3G|STX10|LOC117887323|SELENOM|PTGES|RACK1|PPIB|GSN	http://amigo.geneontology.org/amigo/term/GO:0048471
regulation of translation	Gene Ontology	GO:0006417	4	63	0.000459859	0.0078999	RPLP1|RBM8A|RPL38|RPS14	http://amigo.geneontology.org/amigo/term/GO:0006417
positive regulation of extrinsic apoptotic signaling pathway	Gene Ontology	GO:2001238	3	26	0.000490423	0.00825124	LOC117883046|TNFSF12|PDIA3	http://amigo.geneontology.org/amigo/term/GO:2001238
stress-activated MAPK cascade	Gene Ontology	GO:0051403	3	26	0.000490423	0.00825124	TNIP2|UBA52|RPS27A	http://amigo.geneontology.org/amigo/term/GO:0051403
large ribosomal subunit rRNA binding	Gene Ontology	GO:0070180	2	5	0.000581801	0.00940098	RPLP0|RPL12	http://amigo.geneontology.org/amigo/term/GO:0070180
cytoplasmic side of rough endoplasmic reticulum membrane	Gene Ontology	GO:0098556	2	5	0.000581801	0.00940098	RPS28|RPS29	http://amigo.geneontology.org/amigo/term/GO:0098556
nucleolus organization	Gene Ontology	GO:0007000	2	5	0.000581801	0.00940098	RPS19|LOC117883048	http://amigo.geneontology.org/amigo/term/GO:0007000
negative regulation of respiratory burst involved in inflammatory response	Gene Ontology	GO:0060266	2	5	0.000581801	0.00940098	RPS19|LOC117883048	http://amigo.geneontology.org/amigo/term/GO:0060266
TRIF-dependent toll-like receptor signaling pathway	Gene Ontology	GO:0035666	3	29	0.000657932	0.0105269	UBA52|RPS27A|CD40	http://amigo.geneontology.org/amigo/term/GO:0035666
cellular response to tumor necrosis factor	Gene Ontology	GO:0071356	5	125	0.000680197	0.0107775	LOC117867493|RPS3|CD40|HAS2|COL1A1	http://amigo.geneontology.org/amigo/term/GO:0071356
negative regulation of DNA binding	Gene Ontology	GO:0043392	3	30	0.000720897	0.0113125	MDFI|NFKBIA|ID1	http://amigo.geneontology.org/amigo/term/GO:0043392
osteoblast proliferation	Gene Ontology	GO:0033687	2	6	0.000773014	0.0119015	MUS81|LRRC17	http://amigo.geneontology.org/amigo/term/GO:0033687
positive regulation of actin nucleation	Gene Ontology	GO:0051127	2	6	0.000773014	0.0119015	LOC117886923|GSN	http://amigo.geneontology.org/amigo/term/GO:0051127
MyD88-dependent toll-like receptor signaling pathway	Gene Ontology	GO:0002755	3	31	0.000787573	0.0120123	TLR8|RPS27A|UBA52	http://amigo.geneontology.org/amigo/term/GO:0002755
positive regulation of angiogenesis	Gene Ontology	GO:0045766	5	131	0.000833626	0.012597	CX3CR1|TNFSF12|CD40|BTG1|CCBE1	http://amigo.geneontology.org/amigo/term/GO:0045766
negative regulation of proteasomal ubiquitin-dependent protein catabolic process	Gene Ontology	GO:0032435	3	32	0.000858044	0.0127361	LOC117887191|NOP53|RPL11	http://amigo.geneontology.org/amigo/term/GO:0032435
apoptotic process	Gene Ontology	GO:0006915	10	546	0.000858437	0.0127361	LOC117883046|TNFSF12|LOC117887191|NFKBIA|TNIP2|IGFBP3|KANK2|RPS3|GAS6|RACK1	http://amigo.geneontology.org/amigo/term/GO:0006915
modification-dependent protein catabolic process	Gene Ontology	GO:0019941	2	7	0.000990391	0.0144314	UBA52|RPS27A	http://amigo.geneontology.org/amigo/term/GO:0019941
large ribosomal subunit	Gene Ontology	GO:0015934	2	7	0.000990391	0.0144314	RPL13A|RPL12	http://amigo.geneontology.org/amigo/term/GO:0015934
protein localization to nucleus	Gene Ontology	GO:0034504	3	34	0.0010107	0.0145971	HHEX|RPL11|COL1A1	http://amigo.geneontology.org/amigo/term/GO:0034504
cellular response to mechanical stimulus	Gene Ontology	GO:0071260	4	79	0.00103186	0.0147719	TLR8|TNFRSF1A|CD40|COL1A1	http://amigo.geneontology.org/amigo/term/GO:0071260
killing of cells of other organism	Gene Ontology	GO:0031640	3	35	0.00109305	0.0155119	RPS19|RPL30|LOC117883048	http://amigo.geneontology.org/amigo/term/GO:0031640
DNA damage response, detection of DNA damage	Gene Ontology	GO:0042769	3	36	0.00117952	0.0165946	UBA52|RPS27A|RPS3	http://amigo.geneontology.org/amigo/term/GO:0042769
ubiquitin protein ligase binding	Gene Ontology	GO:0031625	7	294	0.00121549	0.0169545	RPL5|NFKBIA|RPS27A|CD40|UBA52|RPL11|WRAP53	http://amigo.geneontology.org/amigo/term/GO:0031625
cytosolic ribosome	Gene Ontology	GO:0022626	2	8	0.00123365	0.017062	LOC117880945|RPL13	http://amigo.geneontology.org/amigo/term/GO:0022626
integral component of plasma membrane	Gene Ontology	GO:0005887	17	1380	0.00139613	0.0191469	LOC117883046|TNFSF12|CD63|SLC40A1|CX3CR1|PDGFRB|TNFRSF1A|CD40|LOC117872157|LOC117870381|LOC117883093|LOC117888979|LMAN2|CALHM2|GPR137B|HAS2|LOC117883236	http://amigo.geneontology.org/amigo/term/GO:0005887
CD40 signaling pathway	Gene Ontology	GO:0023035	2	9	0.00150251	0.0200992	TNIP2|CD40	http://amigo.geneontology.org/amigo/term/GO:0023035
erythrocyte homeostasis	Gene Ontology	GO:0034101	2	9	0.00150251	0.0200992	RPS24|LOC117873952	http://amigo.geneontology.org/amigo/term/GO:0034101
cytoplasmic sequestering of transcription factor	Gene Ontology	GO:0042994	2	9	0.00150251	0.0200992	MDFI|NFKBIA	http://amigo.geneontology.org/amigo/term/GO:0042994
DNA repair	Gene Ontology	GO:0006281	6	224	0.00151945	0.0201604	NOP53|MCRS1|MUS81|RPS3|WRAP53|NPM1	http://amigo.geneontology.org/amigo/term/GO:0006281
wound healing	Gene Ontology	GO:0042060	4	89	0.00157316	0.0207048	DCN|PDGFRB|TGFB2|GSN	http://amigo.geneontology.org/amigo/term/GO:0042060
positive regulation of cell migration	Gene Ontology	GO:0030335	6	227	0.00162234	0.0211813	PDGFRB|ZNF703|TWIST2|COL1A1|HAS2|RACK1	http://amigo.geneontology.org/amigo/term/GO:0030335
positive regulation of transcription by RNA polymerase II	Gene Ontology	GO:0045944	15	1159	0.00166298	0.0214404	DCN|BMP5|RPS27A|SLC40A1|RARG|TNFRSF1A|NFKBIA|CD40|MCRS1|TNIP2|UBA52|ERG|LOC117887323|HHEX|NPM1	http://amigo.geneontology.org/amigo/term/GO:0045944
negative regulation of angiogenesis	Gene Ontology	GO:0016525	4	91	0.0017012	0.0216904	DCN|TGFB2|HHEX|CX3CR1	http://amigo.geneontology.org/amigo/term/GO:0016525
positive regulation of epithelial to mesenchymal transition	Gene Ontology	GO:0010718	3	42	0.00178901	0.0218822	ZNF703|TGFB2|COL1A1	http://amigo.geneontology.org/amigo/term/GO:0010718
Tat protein binding	Gene Ontology	GO:0030957	2	10	0.0017967	0.0218822	MDFIC|NPM1	http://amigo.geneontology.org/amigo/term/GO:0030957
extracellular matrix assembly	Gene Ontology	GO:0085029	2	10	0.0017967	0.0218822	HAS2|GAS6	http://amigo.geneontology.org/amigo/term/GO:0085029
positive regulation of mitochondrial depolarization	Gene Ontology	GO:0051901	2	10	0.0017967	0.0218822	DCN|RACK1	http://amigo.geneontology.org/amigo/term/GO:0051901
positive regulation of cellular component movement	Gene Ontology	GO:0051272	2	10	0.0017967	0.0218822	RPS19|LOC117883048	http://amigo.geneontology.org/amigo/term/GO:0051272
embryonic eye morphogenesis	Gene Ontology	GO:0048048	2	10	0.0017967	0.0218822	MFAP5|RARG	http://amigo.geneontology.org/amigo/term/GO:0048048
postsynapse	Gene Ontology	GO:0098794	4	93	0.00183631	0.022199	RPLP0|C1QC|C1QB|RPL8	http://amigo.geneontology.org/amigo/term/GO:0098794
cellular response to lipopolysaccharide	Gene Ontology	GO:0071222	5	158	0.00186013	0.0223216	TNIP2|VIM|CD40|CX3CR1|LOC117872157	http://amigo.geneontology.org/amigo/term/GO:0071222
monocyte chemotaxis	Gene Ontology	GO:0002548	3	43	0.00190637	0.0225473	LOC117867493|RPS19|LOC117883048	http://amigo.geneontology.org/amigo/term/GO:0002548
interleukin-1-mediated signaling pathway	Gene Ontology	GO:0070498	4	94	0.00190658	0.0225473	TNIP2|UBA52|NFKBIA|RPS27A	http://amigo.geneontology.org/amigo/term/GO:0070498
kidney development	Gene Ontology	GO:0001822	4	95	0.00197868	0.0232317	DCN|TNS2|TGFB2|HAS2	http://amigo.geneontology.org/amigo/term/GO:0001822
regulation of protein phosphorylation	Gene Ontology	GO:0001932	3	44	0.00202843	0.023478	LOC117879662|TLR8|NOP53	http://amigo.geneontology.org/amigo/term/GO:0001932
response to retinoic acid	Gene Ontology	GO:0032526	3	44	0.00202843	0.023478	PDGFRB|PTGES|RARG	http://amigo.geneontology.org/amigo/term/GO:0032526
transforming growth factor beta receptor signaling pathway	Gene Ontology	GO:0007179	4	96	0.00205265	0.023591	UBA52|RPS27A|TGFB2|ID1	http://amigo.geneontology.org/amigo/term/GO:0007179
platelet-derived growth factor binding	Gene Ontology	GO:0048407	2	11	0.00211594	0.0238153	PDGFRB|COL1A1	http://amigo.geneontology.org/amigo/term/GO:0048407
regulation of cytokine secretion	Gene Ontology	GO:0050707	2	11	0.00211594	0.0238153	LOC117879662|TLR8	http://amigo.geneontology.org/amigo/term/GO:0050707
virion assembly	Gene Ontology	GO:0019068	2	11	0.00211594	0.0238153	UBA52|RPS27A	http://amigo.geneontology.org/amigo/term/GO:0019068
inner ear development	Gene Ontology	GO:0048839	3	46	0.00228686	0.0255627	PDGFRB|TGFB2|C1QB	http://amigo.geneontology.org/amigo/term/GO:0048839
mitotic spindle	Gene Ontology	GO:0072686	4	100	0.00236764	0.0259329	LOC117883047|CAPG|RPS3|REM1	http://amigo.geneontology.org/amigo/term/GO:0072686
early endosome to Golgi transport	Gene Ontology	GO:0034498	2	12	0.00245996	0.0262396	LOC117888674|STX10	http://amigo.geneontology.org/amigo/term/GO:0034498
positive regulation of ceramide biosynthetic process	Gene Ontology	GO:2000304	2	12	0.00245996	0.0262396	TNFRSF1A|RACK1	http://amigo.geneontology.org/amigo/term/GO:2000304
cardiac myofibril assembly	Gene Ontology	GO:0055003	2	12	0.00245996	0.0262396	PDGFRB|SIGLEC1	http://amigo.geneontology.org/amigo/term/GO:0055003
protein tag	Gene Ontology	GO:0031386	2	12	0.00245996	0.0262396	UBA52|RPS27A	http://amigo.geneontology.org/amigo/term/GO:0031386
positive regulation of fibroblast proliferation	Gene Ontology	GO:0048146	3	48	0.00256481	0.0264922	PDGFRB|ANXA2|GAS6	http://amigo.geneontology.org/amigo/term/GO:0048146
translation initiation factor activity	Gene Ontology	GO:0003743	3	48	0.00256481	0.0264922	EIF2S3|EIF3F|EIF3G	http://amigo.geneontology.org/amigo/term/GO:0003743
collagen fibril organization	Gene Ontology	GO:0030199	3	48	0.00256481	0.0264922	TGFB2|ANXA2|COL1A1	http://amigo.geneontology.org/amigo/term/GO:0030199
response to peptide hormone	Gene Ontology	GO:0043434	3	48	0.00256481	0.0264922	HHEX|CCN2|COL1A1	http://amigo.geneontology.org/amigo/term/GO:0043434
erythrocyte differentiation	Gene Ontology	GO:0030218	3	48	0.00256481	0.0264922	RPS19|LOC117883048|RPS14	http://amigo.geneontology.org/amigo/term/GO:0030218
vesicle	Gene Ontology	GO:0031982	5	173	0.00272426	0.0277874	STX10|BMP5|ANXA2|RPS27A|UBA52	http://amigo.geneontology.org/amigo/term/GO:0031982
response to estradiol	Gene Ontology	GO:0032355	4	105	0.00280624	0.0278079	PDGFRB|ARPC1B|CCN2|COL1A1	http://amigo.geneontology.org/amigo/term/GO:0032355
actin filament severing	Gene Ontology	GO:0051014	2	13	0.00282849	0.0278079	CAPG|GSN	http://amigo.geneontology.org/amigo/term/GO:0051014
DNA-binding transcription factor inhibitor activity	Gene Ontology	GO:0140416	2	13	0.00282849	0.0278079	MDFI|ID1	http://amigo.geneontology.org/amigo/term/GO:0140416
response to hyperoxia	Gene Ontology	GO:0055093	2	13	0.00282849	0.0278079	PDGFRB|COL1A1	http://amigo.geneontology.org/amigo/term/GO:0055093
collagen metabolic process	Gene Ontology	GO:0032963	2	13	0.00282849	0.0278079	TNS2|ID1	http://amigo.geneontology.org/amigo/term/GO:0032963
negative regulation of smooth muscle cell migration	Gene Ontology	GO:0014912	2	13	0.00282849	0.0278079	IGFBP3|SLIT3	http://amigo.geneontology.org/amigo/term/GO:0014912
interstrand cross-link repair	Gene Ontology	GO:0036297	3	50	0.00286276	0.0279762	MUS81|UBA52|RPS27A	http://amigo.geneontology.org/amigo/term/GO:0036297
osteoblast differentiation	Gene Ontology	GO:0001649	4	106	0.00290018	0.0281732	LRRC17|DDX21|IGFBP3|COL1A1	http://amigo.geneontology.org/amigo/term/GO:0001649
repressing transcription factor binding	Gene Ontology	GO:0070491	3	51	0.00301938	0.0291575	ZNF703|ZNF503|HHEX	http://amigo.geneontology.org/amigo/term/GO:0070491
eukaryotic 48S preinitiation complex	Gene Ontology	GO:0033290	2	14	0.00322127	0.0302133	EIF3F|EIF3G	http://amigo.geneontology.org/amigo/term/GO:0033290
ruffle assembly	Gene Ontology	GO:0097178	2	14	0.00322127	0.0302133	PDGFRB|LOC117883242	http://amigo.geneontology.org/amigo/term/GO:0097178
S100 protein binding	Gene Ontology	GO:0044548	2	14	0.00322127	0.0302133	S100A11|ANXA2	http://amigo.geneontology.org/amigo/term/GO:0044548
maturation of LSU-rRNA from tricistronic rRNA transcript (SSU-rRNA, 5.8S rRNA, LSU-rRNA)	Gene Ontology	GO:0000463	2	14	0.00322127	0.0302133	RPL7|RPL35	http://amigo.geneontology.org/amigo/term/GO:0000463
protein deubiquitination	Gene Ontology	GO:0016579	6	262	0.00325347	0.0303409	RPS27A|NFKBIA|EIF3F|MCRS1|TNIP2|UBA52	http://amigo.geneontology.org/amigo/term/GO:0016579
signaling receptor binding	Gene Ontology	GO:0005102	7	353	0.0033156	0.0307447	LOC117883046|TNFSF12|TGFB2|PDGFRB|SNX17|RACK1|GAS6	http://amigo.geneontology.org/amigo/term/GO:0005102
protein polyubiquitination	Gene Ontology	GO:0000209	6	267	0.00356066	0.0328024	RPS27A|UBA52|LOC117888532|FBXL13|LOC117886923|WSB1	http://amigo.geneontology.org/amigo/term/GO:0000209
signal transduction	Gene Ontology	GO:0007165	13	1013	0.00358892	0.0328024	LOC117883046|TNFSF12|CCN2|METRN|REM1|ERG|SNX17|OGN|PDGFRB|S100A11|PTGES|NPM1|GAS6	http://amigo.geneontology.org/amigo/term/GO:0007165
lamellipodium	Gene Ontology	GO:0030027	5	185	0.00360019	0.0328024	CAPG|LOC117887323|LOC117883242|LOC117876310|GSN	http://amigo.geneontology.org/amigo/term/GO:0030027
pulmonary valve morphogenesis	Gene Ontology	GO:0003184	2	15	0.00363801	0.0328024	TGFB2|SLIT3	http://amigo.geneontology.org/amigo/term/GO:0003184
formation of cytoplasmic translation initiation complex	Gene Ontology	GO:0001732	2	15	0.00363801	0.0328024	EIF3F|EIF3G	http://amigo.geneontology.org/amigo/term/GO:0001732
cytokine activity	Gene Ontology	GO:0005125	5	186	0.0036813	0.0328299	LOC117883046|TNFSF12|BMP5|TGFB2|CRLF1	http://amigo.geneontology.org/amigo/term/GO:0005125
toll-like receptor 9 signaling pathway	Gene Ontology	GO:0034162	2	16	0.00407847	0.0354046	TNIP2|TLR8	http://amigo.geneontology.org/amigo/term/GO:0034162
metalloendopeptidase inhibitor activity	Gene Ontology	GO:0008191	2	16	0.00407847	0.0354046	LXN|RECK	http://amigo.geneontology.org/amigo/term/GO:0008191
eukaryotic 43S preinitiation complex	Gene Ontology	GO:0016282	2	16	0.00407847	0.0354046	EIF3F|EIF3G	http://amigo.geneontology.org/amigo/term/GO:0016282
eukaryotic translation initiation factor 3 complex	Gene Ontology	GO:0005852	2	16	0.00407847	0.0354046	EIF3F|EIF3G	http://amigo.geneontology.org/amigo/term/GO:0005852
extracellular matrix structural constituent conferring compression resistance	Gene Ontology	GO:0030021	2	16	0.00407847	0.0354046	DCN|OGN	http://amigo.geneontology.org/amigo/term/GO:0030021
positive regulation of autophagy	Gene Ontology	GO:0010508	3	58	0.00426337	0.0368138	DCN|LOC117886923|LOC117876310	http://amigo.geneontology.org/amigo/term/GO:0010508
regulation of protein localization	Gene Ontology	GO:0032880	3	59	0.00446277	0.0381322	STX10|LOC117886923|RACK1	http://amigo.geneontology.org/amigo/term/GO:0032880
positive regulation of epithelial cell proliferation	Gene Ontology	GO:0050679	3	59	0.00446277	0.0381322	BMP5|LOC117887323|ID1	http://amigo.geneontology.org/amigo/term/GO:0050679
translation regulator activity	Gene Ontology	GO:0045182	2	17	0.00454238	0.0384102	RPS9|RPS14	http://amigo.geneontology.org/amigo/term/GO:0045182
negative regulation of interleukin-12 production	Gene Ontology	GO:0032695	2	17	0.00454238	0.0384102	TLR8|LOC117876310	http://amigo.geneontology.org/amigo/term/GO:0032695
tumor necrosis factor-mediated signaling pathway	Gene Ontology	GO:0033209	4	121	0.00457752	0.0385078	TNFSF12|NFKBIA|CD40|TNFRSF1A	http://amigo.geneontology.org/amigo/term/GO:0033209
cellular response to glucose stimulus	Gene Ontology	GO:0071333	3	60	0.00466774	0.0390654	GAS6|LOC117887323|RACK1	http://amigo.geneontology.org/amigo/term/GO:0071333
cellular protein metabolic process	Gene Ontology	GO:0044267	5	198	0.00475948	0.03963	IGFBP3|UBA52|GAS6|RPS27A|GSN	http://amigo.geneontology.org/amigo/term/GO:0044267
cytoplasmic vesicle	Gene Ontology	GO:0031410	6	285	0.00484708	0.0401545	SNX17|PDGFRB|LOC117879662|HAS2|LOC117876310|NPM3	http://amigo.geneontology.org/amigo/term/GO:0031410
SMAD protein signal transduction	Gene Ontology	GO:0060395	3	61	0.00487832	0.0402092	BMP5|TGFB2|VIM	http://amigo.geneontology.org/amigo/term/GO:0060395
neutrophil degranulation	Gene Ontology	GO:0043312	8	482	0.00497361	0.0406138	LOC117888674|ANXA2|CD63|LOC117871916|LOC117887323|S100A11|LOC117884757|GSN	http://amigo.geneontology.org/amigo/term/GO:0043312
platelet degranulation	Gene Ontology	GO:0002576	4	124	0.00497718	0.0406138	TGFB2|CD63|SIGLEC1|GAS6	http://amigo.geneontology.org/amigo/term/GO:0002576
endomembrane system	Gene Ontology	GO:0012505	4	125	0.00511543	0.0413286	STX10|POGLUT2|RHEBL1|CDC42EP5	http://amigo.geneontology.org/amigo/term/GO:0012505
negative regulation of cell growth	Gene Ontology	GO:0030308	4	125	0.00511543	0.0413286	TGFB2|SLIT3|BTG1|RACK1	http://amigo.geneontology.org/amigo/term/GO:0030308
protein ubiquitination	Gene Ontology	GO:0016567	8	486	0.0052165	0.0419376	LOC117887191|RPS27A|LOC117879662|UBA52|LOC117886932|LOC117886923|LOC117876310|RACK1	http://amigo.geneontology.org/amigo/term/GO:0016567
cell-substrate adhesion	Gene Ontology	GO:0031589	2	19	0.0055395	0.0433032	SORBS3|GAS6	http://amigo.geneontology.org/amigo/term/GO:0031589
TOR signaling	Gene Ontology	GO:0031929	2	19	0.0055395	0.0433032	RPS6|RHEBL1	http://amigo.geneontology.org/amigo/term/GO:0031929
snoRNA binding	Gene Ontology	GO:0030515	2	19	0.0055395	0.0433032	DDX21|NOP56	http://amigo.geneontology.org/amigo/term/GO:0030515
MyD88-independent toll-like receptor signaling pathway	Gene Ontology	GO:0002756	2	19	0.0055395	0.0433032	UBA52|RPS27A	http://amigo.geneontology.org/amigo/term/GO:0002756
fibrillar center	Gene Ontology	GO:0001650	4	129	0.00569414	0.0441115	EEF1D|NOP56|LOC117886923|NOP53	http://amigo.geneontology.org/amigo/term/GO:0001650
receptor complex	Gene Ontology	GO:0043235	5	207	0.00570314	0.0441115	PLA2R1|PDGFRB|TNFRSF1A|LOC117883093|CRLF1	http://amigo.geneontology.org/amigo/term/GO:0043235
external side of plasma membrane	Gene Ontology	GO:0009897	7	392	0.00576901	0.0444105	CX3CR1|ANTXR2|CRLF1|CD40|LOC117885018|TLR8|NPM3	http://amigo.geneontology.org/amigo/term/GO:0009897
negative regulation of transcription by RNA polymerase II	Gene Ontology	GO:0000122	11	832	0.00580096	0.0444468	MDFI|HHEX|RARG|RPS14|RPS27A|NOP53|ID1|UBA52|KANK2|LOC117886923|SORBS3	http://amigo.geneontology.org/amigo/term/GO:0000122
phagocytic vesicle	Gene Ontology	GO:0045335	3	66	0.00601679	0.0448409	VIM|PDIA3|GSN	http://amigo.geneontology.org/amigo/term/GO:0045335
negative regulation of gene expression	Gene Ontology	GO:0010629	5	210	0.00604504	0.0448409	ZNF503|TGFB2|LOC117883242|CCN2|RACK1	http://amigo.geneontology.org/amigo/term/GO:0010629
innate immune response in mucosa	Gene Ontology	GO:0002227	2	20	0.00607221	0.0448409	LOC117871916|RPL39	http://amigo.geneontology.org/amigo/term/GO:0002227
cellular response to platelet-derived growth factor stimulus	Gene Ontology	GO:0036120	2	20	0.00607221	0.0448409	PDGFRB|HAS2	http://amigo.geneontology.org/amigo/term/GO:0036120
mannose binding	Gene Ontology	GO:0005537	2	20	0.00607221	0.0448409	LMAN2|LOC117872157	http://amigo.geneontology.org/amigo/term/GO:0005537
barbed-end actin filament capping	Gene Ontology	GO:0051016	2	20	0.00607221	0.0448409	CAPG|GSN	http://amigo.geneontology.org/amigo/term/GO:0051016
error-prone translesion synthesis	Gene Ontology	GO:0042276	2	20	0.00607221	0.0448409	UBA52|RPS27A	http://amigo.geneontology.org/amigo/term/GO:0042276
prostaglandin metabolic process	Gene Ontology	GO:0006693	2	20	0.00607221	0.0448409	PTGES|TNFRSF1A	http://amigo.geneontology.org/amigo/term/GO:0006693
collagen binding	Gene Ontology	GO:0005518	3	67	0.00626187	0.0460332	DCN|PPIB|CCBE1	http://amigo.geneontology.org/amigo/term/GO:0005518
positive regulation of tyrosine phosphorylation of STAT protein	Gene Ontology	GO:0042531	3	68	0.00651283	0.0466199	TNFRSF1A|CD40|CRLF1	http://amigo.geneontology.org/amigo/term/GO:0042531
signaling receptor activity	Gene Ontology	GO:0038023	5	214	0.006523	0.0466199	PLA2R1|TLR8|CD40|NPM3|LOC117872157	http://amigo.geneontology.org/amigo/term/GO:0038023
protein disulfide isomerase activity	Gene Ontology	GO:0003756	2	21	0.00662734	0.0466199	PDIA3|ERP27	http://amigo.geneontology.org/amigo/term/GO:0003756
nucleotide-binding oligomerization domain containing signaling pathway	Gene Ontology	GO:0070423	2	21	0.00662734	0.0466199	UBA52|RPS27A	http://amigo.geneontology.org/amigo/term/GO:0070423
mitotic G2 DNA damage checkpoint	Gene Ontology	GO:0007095	2	21	0.00662734	0.0466199	LOC117887191|NOP53	http://amigo.geneontology.org/amigo/term/GO:0007095
tissue homeostasis	Gene Ontology	GO:0001894	2	21	0.00662734	0.0466199	PDGFRB|CCN2	http://amigo.geneontology.org/amigo/term/GO:0001894
nucleotide-excision repair, DNA duplex unwinding	Gene Ontology	GO:0000717	2	21	0.00662734	0.0466199	UBA52|RPS27A	http://amigo.geneontology.org/amigo/term/GO:0000717
error-free translesion synthesis	Gene Ontology	GO:0070987	2	21	0.00662734	0.0466199	UBA52|RPS27A	http://amigo.geneontology.org/amigo/term/GO:0070987
positive regulation of ubiquitin-protein transferase activity	Gene Ontology	GO:0051443	2	21	0.00662734	0.0466199	RPS2|ARRDC3	http://amigo.geneontology.org/amigo/term/GO:0051443
skeletal system development	Gene Ontology	GO:0001501	4	137	0.00697918	0.0488842	BMP5|TGFB2|RPL38|COL1A1	http://amigo.geneontology.org/amigo/term/GO:0001501
protein-containing complex	Gene Ontology	GO:0032991	9	623	0.00709119	0.0489916	SNX17|ZNF703|RPL5|RPL3|RPS7|RPL11|NPM1|PPIB|GSN	http://amigo.geneontology.org/amigo/term/GO:0032991
Arp2/3 complex-mediated actin nucleation	Gene Ontology	GO:0034314	2	22	0.00720464	0.0489916	ARPC1B|LOC117886923	http://amigo.geneontology.org/amigo/term/GO:0034314
nucleotide-excision repair, DNA damage recognition	Gene Ontology	GO:0000715	2	22	0.00720464	0.0489916	UBA52|RPS27A	http://amigo.geneontology.org/amigo/term/GO:0000715
negative regulation of endothelial cell migration	Gene Ontology	GO:0010596	2	22	0.00720464	0.0489916	DCN|SLIT3	http://amigo.geneontology.org/amigo/term/GO:0010596
translation factor activity, RNA binding	Gene Ontology	GO:0008135	2	22	0.00720464	0.0489916	EEF1D|EIF2S3	http://amigo.geneontology.org/amigo/term/GO:0008135
positive regulation of myoblast differentiation	Gene Ontology	GO:0045663	2	22	0.00720464	0.0489916	IGFBP3|BTG1	http://amigo.geneontology.org/amigo/term/GO:0045663
actin polymerization or depolymerization	Gene Ontology	GO:0008154	2	22	0.00720464	0.0489916	CAPG|GSN	http://amigo.geneontology.org/amigo/term/GO:0008154
negative regulation of protein phosphorylation	Gene Ontology	GO:0001933	3	71	0.00730136	0.0494432	IGFBP3|SLIT3|CTDSP2	http://amigo.geneontology.org/amigo/term/GO:0001933

## Sheet: Sheet5
Table S5. Differential expression of genes in the inner ear.
Row.names	log2FoldChange	pvalue	padj	FI1	FI2	FI3	MI1	MI2	MI3	direction
CADPS	4.47804	1.71e-18	2.94e-14	89.5578	50.9155	53.7567	466.057	2047.64	1804.59	up
SLC17A6	5.40807	1.41e-14	1.21e-10	22.3894	6.04082	2.10811	147.846	565.276	559.74	up
SCN1A	3.90766	2.03e-13	1.16e-09	21.2111	25.8892	18.973	115.535	446.174	432.392	up
SYNPR	4.81139	1.95e-12	8.37e-09	9.42714	4.31487	3.16216	58.7466	246.449	160.913	up
INA	3.99907	7.26e-12	2.49e-08	41.2437	47.4636	28.4594	147.846	762.252	965.477	up
SLC24A2	4.13622	4.22e-11	1.21e-07	70.7035	19.8484	128.595	444.516	1555.65	1845.07	up
SPOCK2	3.43224	8.61e-11	2.11e-07	111.947	126.857	168.649	388.707	2114.52	1895.42	up
SV2A	5.21627	1.08e-10	2.32e-07	16.4975	10.3557	1.05405	61.684	582.683	387.968	up
INA	4.04179	1.54e-09	2.94e-06	44.7789	22.4373	18.973	83.2244	570.773	760.141	up
FCN1	6.06273	1.75e-09	3e-06	0	1.72595	3.16216	23.4987	99.8624	211.26	up
CEND1	7.02782	3.73e-09	5.82e-06	16.4975	3.4519	3.16216	113.577	1377.92	1494.61	up
KCNC1	4.90448	4.43e-09	5.85e-06	4.71357	2.58892	2.10811	23.4987	109.94	144.131	up
SLC12A5	3.67624	4.17e-09	5.85e-06	35.3518	71.6269	53.7567	130.222	1118.64	810.488	up
ELAVL2	4.74958	5.24e-09	6e-06	5.89196	6.04082	5.27027	19.5822	239.12	204.349	up
CPLX1	3.15123	5.17e-09	6e-06	731.781	386.613	430.054	1183.74	6601.91	5966.61	up
VSTM2A	6.73731	5.73e-09	6.15e-06	1.17839	0	2.10811	15.6658	174.988	143.143	up
TRIM72	4.94241	6.34e-09	6.4e-06	4.71357	3.4519	7.37838	19.5822	159.413	296.159	up
SYT4	3.13568	1.01e-08	9.64e-06	50.6709	93.2012	32.6757	185.052	695.372	676.229	up
NPTX1	5.526	1.49e-08	1.35e-05	1.17839	6.04082	0	22.5195	160.329	167.823	up
HPCA	4.44542	3.44e-08	2.95e-05	24.7462	4.31487	7.37838	39.1644	415.024	328.736	up
KCNQ4	3.5267	7.26e-08	5.93e-05	8.24874	35.3819	24.2432	73.4333	337.15	378.096	up
SVOP	2.99402	7.67e-08	5.99e-05	15.3191	12.0816	23.1892	58.7466	188.731	154.003	up
KCNC2	4.10347	8.95e-08	6.4e-05	16.4975	2.58892	45.3243	118.472	471.827	511.367	up
TAGLN3	4.0133	8.82e-08	6.4e-05	8.24874	4.31487	11.5946	26.436	178.653	181.644	up
ELAVL4	3.6271	1.15e-07	7.91e-05	11.7839	7.76677	9.48648	30.3524	172.24	154.003	up
SLC38A1	2.49748	2.36e-07	0.000150238	31.8166	42.2857	42.1621	93.9946	293.174	270.492	up
MLLT11	5.42111	2.35e-07	0.000150238	4.71357	5.17785	0	8.812	239.12	178.682	up
TPPP3	3.6254	2.56e-07	0.000157104	20.0327	54.3674	14.7568	70.496	460.833	575.535	up
CD59	2.92257	2.94e-07	0.000174282	152.013	37.9709	108.568	272.193	977.552	1007.93	up
GNAO1	3.74489	3.55e-07	0.000202842	16.4975	19.8484	10.5405	28.3942	300.503	301.095	up
RHBDL1	3.2869	4.52e-07	0.000242462	28.2814	8.62974	15.8108	51.8929	197.892	259.632	up
ATCAY	3.90755	4.39e-07	0.000242462	10.6055	5.17785	5.27027	20.5613	143.838	148.079	up
SYT2	2.7734	5.43e-07	0.000282547	88.3794	88.0234	99.081	149.804	852.953	880.578	up
ACSL6	2.64754	5.77e-07	0.000291274	61.2764	56.9563	53.7567	107.702	520.384	449.174	up
SGTB	1.9923	6.02e-07	0.000295093	101.342	69.9009	84.3243	186.031	374.713	454.11	up
SNAP25	4.83277	6.85e-07	0.000326484	214.467	70.7639	45.3243	644.255	4128.25	4639.82	up
GRIA4	3.06873	8.22e-07	0.00038138	18.8543	21.5744	13.7027	43.0809	174.072	237.914	up
CHAD	2.1913	9.26e-07	0.00041826	183.829	88.0234	316.216	658.941	916.168	1107.63	up
IGLL5	-3.09996	9.58e-07	0.000421379	361.766	832.77	161.27	28.3942	98.03	31.5903	down
KRT222	5.41745	1.02e-06	0.000439152	1.17839	0.862974	1.05405	16.6449	70.545	43.4366	up
C1GALT1	1.94828	1.07e-06	0.000448083	34.1734	22.4373	23.1892	90.0782	105.359	110.566	up
GABRA1	4.2767	1.24e-06	0.000507559	7.07035	3.4519	7.37838	10.7702	149.335	183.618	up
RELL2	4.18769	1.38e-06	0.000552626	22.3894	1.72595	5.27027	33.2898	220.797	271.479	up
GABRG2	7.27451	1.57e-06	0.000610519	0	0	1.05405	5.87466	82.4552	81.9372	up
RTBDN	5.72504	2.34e-06	0.000893569	43.6005	11.2187	9.48648	87.1408	1778.28	1525.22	up
SCRT1	7.62282	2.65e-06	0.000989357	0	0	0	2.93733	54.0539	54.2958	up
HSPA12A	1.70999	2.75e-06	0.00100422	537.347	510.018	635.594	967.361	1999.08	2539.07	up
SHOC1	-4.32254	2.88e-06	0.00103085	74.2387	150.158	29.5135	2.93733	0	9.87196	down
SULT4A1	3.04189	3.79e-06	0.00130185	70.7035	29.3411	46.3784	70.496	603.755	528.15	up
CHGA	2.38759	3.77e-06	0.00130185	100.163	66.449	56.9189	133.159	480.988	553.817	up
PTPRC	-1.00326	4.57e-06	0.0015083	590.374	629.108	550.216	320.169	276.683	286.287	down
HMCN2	4.17246	4.57e-06	0.0015083	7.07035	8.62974	1.05405	229.112	24.7365	50.347	up
CACNA2D3	2.62557	4.78e-06	0.00154726	80.1307	27.6152	25.2973	115.535	340.815	360.326	up
PVALB	2.78417	4.92e-06	0.00156437	240.392	241.633	128.595	251.631	1908.38	2046.46	up
DAPK2	2.26541	5.68e-06	0.00177387	87.201	107.872	68.5135	146.867	585.432	536.047	up
SYT7	3.14479	6.3e-06	0.00192341	12.9623	18.1225	14.7568	28.3942	240.952	137.22	up
RGS16	2.83567	6.39e-06	0.00192341	12.9623	12.9446	9.48648	30.3524	110.856	111.553	up
RAB3C	3.50272	7.21e-06	0.00209798	75.4171	8.62974	9.48648	121.41	561.611	369.211	up
SLC35G2	4.28013	7.13e-06	0.00209798	4.71357	0.862974	1.05405	17.624	41.2276	64.1677	up
STXBP1	1.33722	7.41e-06	0.00211835	723.533	1076.99	982.378	1636.09	2808.97	2588.43	up
NEFL	5.20303	7.67e-06	0.00214353	373.55	86.2974	52.7027	831.265	9668.33	8371.42	up
FGFBP3	3.71677	7.74e-06	0.00214353	17.6759	44.8747	12.6486	27.4151	655.977	309.979	up
PANX2	2.0324	8.49e-06	0.00227649	42.4221	26.7522	47.4324	96.9319	229.958	148.079	up
LOC117871780	1.8475	8.37e-06	0.00227649	57.7412	48.3266	51.6486	284.921	157.581	124.387	up
LGI2	2.62133	8.89e-06	0.00231473	55.3844	53.5044	137.027	143.929	735.683	632.792	up
NEFL	2.49138	8.9e-06	0.00231473	471.357	149.295	144.405	544.385	1952.35	1800.64	up
MYOZ1	6.56493	1.08e-05	0.00276605	5.89196	0.862974	0	27.4151	328.904	266.543	up
MATN1	-2.04899	1.1e-05	0.00276605	291.063	875.056	437.432	172.323	137.425	77.9885	down
VSNL1	2.16513	1.31e-05	0.00326133	133.158	83.7085	51.6486	176.24	541.456	484.713	up
KCNA1	1.99621	1.62e-05	0.00396968	38.8869	53.5044	50.5946	89.0991	233.623	248.773	up
VAMP1	2.58629	1.71e-05	0.00411224	57.7412	81.1196	41.1081	83.2244	546.953	452.136	up
LOC117869363	2.63633	1.73e-05	0.00411224	7.07035	30.2041	31.6216	72.4542	222.629	136.233	up
ANKS1B	3.02318	1.87e-05	0.0043973	40.0653	17.2595	14.7568	39.1644	204.306	339.595	up
CDK5R2	4.90057	1.9e-05	0.0043973	5.89196	1.72595	0	4.89555	107.192	109.579	up
NRXN2	1.61725	2.08e-05	0.00476396	221.538	160.513	140.189	373.041	422.354	805.552	up
PEX5L	2.6569	2.22e-05	0.00502174	11.7839	10.3557	6.32432	29.3733	78.7905	71.0781	up
NTN1	2.3778	2.55e-05	0.00568852	9.42714	55.2304	37.9459	141.971	153.916	241.863	up
HAPLN4	2.56687	2.67e-05	0.00588191	268.673	269.248	124.378	248.694	1737.97	1937.86	up
CEP83	-1.50409	2.76e-05	0.00600162	286.349	384.024	269.838	146.867	70.545	114.515	down
RBFOX1	1.45686	3.08e-05	0.00651737	82.4874	84.5715	100.135	161.553	263.857	308.005	up
SCIN	1.2579	3.47e-05	0.00708294	262.781	518.648	376.297	930.155	850.204	992.132	up
SMC4	-1.14453	3.43e-05	0.00708294	226.251	258.029	203.432	98.8902	98.9462	113.527	down
NEFH	6.28502	3.47e-05	0.00708294	194.435	25.0263	4.21621	633.485	8094.35	8699.17	up
NRG1	2.51663	3.84e-05	0.00774482	34.1734	59.5452	21.0811	64.6213	300.503	294.184	up
SHC2	1.1513	3.98e-05	0.00793852	110.769	127.72	151.784	249.673	323.407	294.184	up
KRT23	5.98835	4.02e-05	0.00793852	0	0.862974	0	23.4987	12.8264	33.5646	up
SCN1B	4.42437	4.08e-05	0.00796325	69.5251	41.4228	13.7027	107.702	1300.04	1266.57	up
GRIA3	2.1867	4.34e-05	0.00837427	36.5302	166.554	195	544.385	438.845	832.206	up
MYT1L	3.37922	4.47e-05	0.0085157	11.7839	2.58892	3.16216	18.6031	81.539	77.9885	up
CRYBA2	3.70558	4.54e-05	0.00856413	2.35678	1.72595	10.5405	21.5404	127.347	40.475	up
STMN4	3.1781	5.01e-05	0.00915505	5.89196	8.62974	6.32432	13.7075	84.2875	91.8092	up
TYSND1	1.34366	4.95e-05	0.00915505	177.937	229.551	384.73	676.565	651.396	683.139	up
FAM189B	2.71117	5.01e-05	0.00915505	21.2111	14.6706	15.8108	26.436	140.174	170.785	up
MTMR7	2.80346	5.15e-05	0.00929615	9.42714	17.2595	10.5405	25.4569	149.335	86.8732	up
MAST1	2.62393	5.73e-05	0.0102524	10.6055	25.8892	18.973	33.2898	165.826	145.118	up
NEFM	6.14002	6e-05	0.0106232	218.003	12.9446	8.43243	599.216	7806.67	8460.27	up
CD2	-1.82323	6.07e-05	0.0106268	128.445	303.767	160.216	78.3288	43.0599	46.3982	down
OLFM1	2.03043	6.17e-05	0.0106993	168.51	122.542	138.081	188.968	619.33	943.759	up
SPIRE2	2.77224	6.76e-05	0.0114806	16.4975	69.0379	26.3513	57.7675	341.731	369.211	up
CTSV	-1.81891	8.01e-05	0.0134703	84.8442	77.6677	64.2973	13.7075	22.9042	27.6415	down
MDGA1	1.84586	8.16e-05	0.0135379	120.196	170.869	356.27	426.892	1032.52	867.745	up
LPO	1.89922	8.2e-05	0.0135379	45.9573	139.802	50.5946	387.728	271.186	227.055	up
FADS6	2.57978	8.29e-05	0.0135531	20.0327	29.3411	31.6216	34.2689	260.192	190.529	up
STMN2	2.36368	8.8e-05	0.0138684	275.744	169.143	83.2702	233.028	1031.61	1452.16	up
TRH	6.9872	8.76e-05	0.0138684	0	0	0	0.979111	43.9761	26.6543	up
TMEM151A	1.77109	8.81e-05	0.0138684	94.2714	57.8193	57.973	117.493	313.33	284.312	up
CKMT2	2.72193	8.78e-05	0.0138684	87.201	188.128	35.8378	134.138	929.911	992.132	up
KIF3C	1.50912	9.15e-05	0.0142797	159.083	297.726	206.595	366.187	745.761	778.897	up
RGS7	2.85279	9.59e-05	0.0148271	15.3191	15.5335	13.7027	17.624	163.078	141.169	up
TMEM74B	1.99158	0.000101076	0.015489	30.6382	30.2041	28.4594	50.9138	152.084	152.028	up
KLC2	1.96669	0.000104002	0.0157964	357.053	270.111	210.811	330.939	1430.14	1513.37	up
PLCD4	2.55712	0.000107402	0.0161696	21.2111	31.0671	54.8108	45.0391	277.599	308.005	up
DNM3	1.56328	0.000114297	0.016911	110.769	106.146	123.324	167.428	386.623	451.148	up
FNDC5	3.18857	0.000113887	0.016911	2.35678	4.31487	5.27027	13.7075	46.7246	49.3598	up
NACAD	2.44031	0.000121842	0.0178732	103.698	90.6123	68.5135	76.3706	697.204	652.536	up
GRIN1	6.53212	0.000130426	0.0189703	17.6759	0	1.05405	127.284	651.396	936.849	up
CHGB	-1.11995	0.000141587	0.0202955	823.696	831.907	794.756	425.913	453.503	247.786	down
C9H3orf80	3.2686	0.000141902	0.0202955	8.24874	7.76677	8.43243	7.83288	108.108	119.451	up
LOC117875430	-2.24506	0.000151144	0.0214387	192.078	296.863	278.27	113.577	24.7365	23.6927	down
LOC117882671	-1.54192	0.000155748	0.0219107	590.374	1027.8	867.486	460.182	191.479	202.375	down
ARHGDIG	3.05739	0.00015815	0.0220677	16.4975	9.49272	8.43243	12.7284	167.659	104.643	up
RGS1	-1.96933	0.000163265	0.0222391	319.344	288.233	79.054	51.8929	49.4731	74.0397	down
TTLL9	-1.46299	0.000162249	0.0222391	472.535	862.974	369.973	215.404	152.084	251.735	down
STX1B	2.81706	0.000162325	0.0222391	8.24874	3.4519	4.21621	19.5822	41.2276	49.3598	up
SUSD5	2.15979	0.000187049	0.0250806	64.8116	88.8864	130.703	148.825	290.425	832.206	up
GPR61	4.80806	0.000186207	0.0250806	0	2.58892	0	8.812	32.9821	38.5006	up
ENO2	4.57564	0.000194767	0.0257138	102.52	24.1633	7.37838	181.135	1168.11	1842.11	up
FGF12	1.87598	0.000194194	0.0257138	131.98	86.2974	71.6756	132.18	409.527	521.239	up
LRRC38	1.63766	0.000200082	0.0262138	51.8492	32.793	54.8108	95.9528	208.886	127.348	up
DKK1	6.3727	0.000214198	0.0274973	0	0	0	2.93733	20.1557	23.6927	up
LOC117886349	6.11187	0.000212215	0.0274973	1.17839	0	0	1.95822	37.5629	36.5262	up
VAT1L	1.9486	0.000214685	0.0274973	82.4874	254.577	208.703	274.151	929.911	905.258	up
PYGB	1.51495	0.000223886	0.0284634	420.686	414.228	323.594	486.618	1453.96	1370.23	up
SCN8A	2.68157	0.000228751	0.028868	11.7839	27.6152	27.4054	23.4987	204.306	202.375	up
SEPTIN4	2.38064	0.000230498	0.0288762	16.4975	22.4373	28.4594	30.3524	136.509	184.606	up
MYO5B	2.2438	0.000253105	0.0314786	4.71357	18.1225	34.7838	96.9319	81.539	95.758	up
NPFFR2	6.25223	0.000265135	0.0325037	1.17839	0	0	1.95822	12.8264	69.1037	up
SGO2	-1.67105	0.000264264	0.0325037	87.201	69.0379	55.8648	24.4778	16.491	25.6671	down
GABBR2	2.26176	0.000293292	0.0354491	17.6759	7.76677	33.7297	48.9555	126.431	106.617	up
C1R	-3.00353	0.000322093	0.0382467	98.9849	23.3003	46.3784	0.979111	10.0779	9.87196	down
FAM177B	-1.79431	0.000323124	0.0382467	82.4874	119.953	82.2162	37.2062	32.0659	12.8335	down
LHFPL4	3.17065	0.000319431	0.0382467	11.7839	5.17785	2.10811	11.7493	89.7845	68.1165	up
CD36	-2.15279	0.000358606	0.0418596	107.234	186.402	46.3784	27.4151	13.7425	35.539	down
ESRRG	1.17622	0.000360964	0.0418596	130.802	149.295	95.9189	208.551	314.246	327.749	up
PRPH	1.27247	0.000357198	0.0418596	600.98	303.767	333.081	706.918	1093.91	1186.61	up
HSD17B3	1.74299	0.000376024	0.0433135	23.5678	20.7114	12.6486	79.308	56.8024	54.2958	up
RELT	2.1842	0.00037906	0.0433721	70.7035	70.7639	30.5676	68.5377	282.18	431.404	up
NRN1	3.0653	0.000386354	0.0436249	22.3894	6.04082	9.48648	10.7702	144.755	158.938	up
NGFR	1.85375	0.00038578	0.0436249	60.098	54.3674	88.5405	85.1826	299.587	348.48	up
HCN1	1.52928	0.000399949	0.0445735	97.8065	107.009	72.7297	129.243	344.479	327.749	up
SNPH	1.57416	0.000399731	0.0445735	31.8166	74.2158	74.8378	120.431	196.06	224.093	up
BTN1A1	-1.90072	0.000413209	0.0457543	42.4221	51.7785	62.1892	10.7702	20.1557	10.8592	down
FAT4	4.00308	0.000436739	0.0480497	1.17839	3.4519	1.05405	3.91644	49.4731	40.475	up

## Sheet: Sheet6
Table S6. Differential expression of genes in the tympanic membrane.
Row.names	log2FoldChange	pvalue	padj	FT1	FT2	FT3	MT1	MT2	MT3	direction
ESPN	3.26851	9.20084e-10	1.5105e-05	8.36359	24.0509	27.6319	161.322	153.73	271.046	up
WDR75	-1.33865	6.22392e-09	5.10891e-05	1927.81	1584.35	1624.97	588.876	647.072	793.256	down
LOC117869139	5.99713	1.02449e-07	0.000560637	0	0	5.31382	182.106	38.1813	131.215	up
LOC117882409	-4.77155	1.66129e-07	0.000681835	54.3634	478.011	117.967	8.90737	2.00954	12.5914	down
FOSB	3.78412	5.77153e-07	0.00189502	58.5452	14.0297	24.4436	806.612	400.903	119.949	up
C4H11orf96	1.19557	1.93455e-06	0.00453707	611.936	803.7	891.66	1562.75	1730.22	1994.07	up
LOC117880375	1.85187	3.08153e-06	0.00632368	72.4845	92.195	154.101	315.717	482.29	355.872	up
A2M	1.88696	3.70166e-06	0.00675223	296.908	647.37	775.818	2421.81	2267.77	1677.96	up
TTLL9	-2.19346	4.99067e-06	0.00746012	280.18	269.57	155.164	51.4648	28.1336	73.5601	down
LOC117889058	10.8794	4.99856e-06	0.00746012	15.3333	0	1.06276	17.8147	4724.43	25848.7	up
LOC117867978	1.13028	5.9725e-06	0.00817087	2719.56	2550.4	2924.73	6585.51	6833.45	4520.96	up
LOC117870607	-1.73296	6.8953e-06	0.0087077	174.242	179.379	138.159	55.4236	32.1527	59.6433	down
LOC117869144	7.10448	9.66286e-06	0.0105757	0	0	2.12553	237.53	6.02862	60.9687	up
LOC117888860	8.08886	1.05947e-05	0.0108708	0	0	1.06276	0.989707	81.3864	251.165	up
COL4A4	-7.87201	1.23805e-05	0.011956	5.57573	199.422	13.8159	0	0	0.662703	down
LOC117871228	1.72476	1.91516e-05	0.0171704	76.6663	125.265	174.293	519.596	322.531	404.912	up
LOC117884993	2.17584	2.28991e-05	0.0186345	43.2119	35.0742	87.1467	348.377	245.164	155.735	up
NT5C2	-1.2469	2.38366e-05	0.0186345	3129.38	4568.67	4440.23	1294.54	2080.88	1739.6	down
SHOC1	-5.40073	2.60366e-05	0.0194292	167.272	145.307	2.12553	3.95883	3.01431	0.662703	down
LOC117884973	2.24965	3.52075e-05	0.0242706	164.484	645.365	620.655	2826.6	2554.13	1428.13	up
LOC117869145	6.98819	3.54811e-05	0.0242706	0	0	0	55.4236	10.0477	14.5795	up
SLC1A7	2.28918	6.79612e-05	0.0446288	11.1515	26.0551	53.1382	144.497	139.663	161.037	up
LOC117886140	7.11658	7.87044e-05	0.0496958	0	0	2.12553	0.989707	52.2481	251.827	up
